# Supplementary material for: Cardiovascular-related proteomic changes in ECFCs exposed to the serum of COVID-19 patients
Source: Int J Biol Sci. 2023 Mar 5;19(6):1664–80. doi: 10.7150/ijbs.78864 (PMC10092762; doi:10.7150/ijbs.78864)
Supplement: Supplementary file 1 — Supplementary tables. [file ijbsv19p1664s1.xlsx]

## Sheet: Sheet1
Cardiovascular-related proteomic changes in ECFCs exposed to the serum of COVID-19 patients
Authors
Lucía Beltrán-Camacho1,2, Santosh D. Bhosale3, Ismael Sánchez-Gomar1,2, Daniel Sánchez-Morillo1,4, Marta Rojas-Torres1,2, Sara Eslava-Alcón1,2, Mario Martínez-Torija5, M. Angeles Ruiz de Infantes6, Mª Dolores Nieto-Martín7, Manuel A. Rodríguez-Iglesias1,2,8, Juan A. Moreno9,10, Martin R. Larsen3, Rafael Moreno-Luna11* and Mª Carmen Durán-Ruiz1,2*
Affiliations
1Biomedicine, Biotechnology and Public Health Department, University of Cadiz, 11002 Cadiz, Spain; 2Biomedical Research and Innovation Institute of Cadiz (INiBICA), 11002 Cadiz, Spain; 3Department of Biochemistry and Molecular Biology, University of Southern Denmark, 5230 Odense, Denmark; 4Automation Engineering, Electronics and Computer Architecture and Networks Department, University of Cadiz, …

## Sheet: Key to the Tabs
Tab Title	Content Description
Table S1	Normalized protein intensities across all samples
Table S2	Differentially expressed proteins between PCR+ vs Neg comparison
Table S3	Differentially expressed proteins between IgG+ vs Neg comparison
Table S4	Differentially expressed proteins between Crit vs Neg comparison
Table S5	Most significant pathways of common protein changes in ECFCs in response to infected serum
Table S6	Functional classification of differentially expressed proteins in ECFCs incubated with asymptomatic serums
Table S7	Cardiovascular related pathologies of altered proteins in ECFCs in response to critical COVID-19 serum
Table S8	DirectDIA search settings
Table S9	Proteome characterization of COVID-19 patients’ serum studies.

## Sheet: Table S1
Normalized protein intensities across all samples
UniProtIds	ProteinGroups	Genes	ProteinDescriptions	ECFCs_Crit_C1	ECFCs_Crit_C2	ECFCs_Crit_C3	ECFCs_Crit_C4	ECFCs_Crit_C5	ECFCs_Crit_C6	ECFCs_Crit_C7	ECFCs_Crit_C8	ECFCs_IgG+_011	ECFCs_IgG+_002	ECFCs_IgG+_003	ECFCs_IgG+_014	ECFCs_IgG+_021	ECFCs_IgG+_031	ECFCs_IgG+_049	ECFCs_IgG+_060	ECFCs_Neg_001	ECFCs_Neg_013	ECFCs_Neg_0012	ECFCs_Neg_004	ECFCs_Neg_005	ECFCs_Neg_006	ECFCs_Neg_007	ECFCs_Neg_008	ECFCs_PCR+_066	ECFCs_PCR+_081	ECFCs_PCR+_090	ECFCs_PCR+_111	ECFCs_PCR+_163	ECFCs_PCR+_169	ECFCs_PCR+_195	ECFCs_PCR+_299
A0A024RBG1;Q9NZJ9	A0A024RBG1;Q9NZJ9	NUDT4B;NUDT4	Diphosphoinositol polyphosphate phosphohydrolase NUDT4B;Diphosphoinositol polyphosphate phosphohydrolase 2	246.615	216.951	174.966	186.771	243.932	170.775	210.917	219.269	146.752	125.152	153.687	180.938	193.15	140.857	152.935	149.55	186.589	166.896	127.814	158.755	185.505	159.385	173.368	125.496	181.112	155.216	151.617	161.803	159.556	155.969	181.654	155.491
A0A0A0MRZ8;P04433	A0A0A0MRZ8;P04433	IGKV3D-11;IGKV3-11	Immunoglobulin kappa variable 3D-11;Immunoglobulin kappa variable 3-11	NaN	650.962	NaN	NaN	NaN	NaN	NaN	NaN	22.3147	NaN	NaN	NaN	NaN	NaN	NaN	NaN	14.7318	NaN	NaN	NaN	NaN	NaN	NaN	NaN	13.145	NaN	NaN	NaN	NaN	NaN	NaN	NaN
A0A0B4J2A2;P0DN37	A0A0B4J2A2;P0DN37	PPIAL4C;PPIAL4G	Peptidyl-prolyl cis-trans isomerase A-like 4C;Peptidyl-prolyl cis-trans isomerase A-like 4G	5842.8	6199.32	4658.17	4603.65	5999.61	5132.56	4810.27	4687.06	4430.15	3718.22	4453.38	3810.86	3494.88	5025.55	5251.99	4894.11	3681.61	4642.45	4246.84	4608.07	6493.17	3680.13	4293.44	5530.28	3606.74	3752.59	4699.42	4497.92	4639.37	4323.02	4866.84	4628.15
A0A0B4J2D5;P0DPI2	A0A0B4J2D5;P0DPI2	GATD3B;GATD3A	Glutamine amidotransferase-like class 1 domain-containing protein 3B, mitochondrial;Glutamine amidotransferase-like class 1 domain-containing protein 3A, mitochondrial	129.941	130.069	111.799	124.732	106.482	116.615	105.514	108.429	152.616	144.477	139.614	128.255	132.861	137.771	133.79	131.028	137.177	142.388	141.409	145.708	127.381	140.949	126.724	132.01	136.084	129.848	150.301	146.735	127.584	146.474	124.147	124.025
A0A0U1RRL7	A0A0U1RRL7	MMP24OS	Protein MMP24OS	NaN	NaN	35.4797	34.5765	NaN	4.4461	57.669	91.4327	13.3448	100.204	45.4916	116.889	80.4899	56.4572	NaN	84.6569	84.1144	79.3593	60.1098	86.368	3.77486	73.4635	54.2204	34.4102	84.9577	85.7934	63.2244	72.516	58.9212	18.2044	21.998	91.3775
A0AVT1	A0AVT1	UBA6	Ubiquitin-like modifier-activating enzyme 6	97.0788	88.4735	106.578	113.145	84.736	101.035	104.09	103.669	102.522	88.3034	95.9369	91.8678	105.164	121.436	104.019	97.4009	78.7266	90.4158	92.7655	88.0681	84.1201	67.8443	71.8893	87.1421	82.4593	88.8509	109.015	108.264	104.719	102.317	93.2288	95.5213
A0FGR8	A0FGR8	ESYT2	Extended synaptotagmin-2	50.0384	63.858	75.7941	74.4227	89.3581	74.8644	79.2307	70.3344	124.839	125.66	123.734	104.369	129.02	91.3397	113.899	122.92	100.313	106.474	111.03	105.166	98.7841	95.7961	82.4231	98.6711	127.22	117.833	101.917	111.488	113.951	123.081	108.934	104.252
A0MZ66	A0MZ66	SHTN1	Shootin-1	138.35	115.106	98.9985	113.778	132.354	104.105	121.103	111.066	87.0034	98.2666	92.9884	87.2838	96.5716	87.8003	103.584	104.833	87.3392	106.787	96.7614	106.133	105.572	85.6587	75.6193	93.3104	96.9188	86.3476	95.3488	101.155	96.22	82.3831	83.0109	101.363
A1KXE4	A1KXE4	FAM168B	Myelin-associated neurite-outgrowth inhibitor	337.317	422.982	343.641	384.434	323.875	327.068	337.373	274.977	284.089	253.176	272.3	229.017	237.833	321.385	232.336	204.295	254.195	215.827	215.962	227.061	272.156	235.475	330.488	219.808	246.602	249.809	224.951	254.172	226.565	170.519	294.433	233.244
A1L0T0	A1L0T0	ILVBL	2-hydroxyacyl-CoA lyase 2	39.4166	52.4165	53.6827	62.8625	44.6896	61.3642	56.2665	57.6874	109.693	151.184	107.115	151.489	149.581	105.673	102.891	109.053	128.278	106.38	108.131	102.694	128.376	139.317	159.954	97.0716	154.474	160.437	101.121	107.194	97.7181	112.279	131.045	98.9748
A1X283	A1X283	SH3PXD2B	SH3 and PX domain-containing protein 2B	180.136	164.531	158.723	145.915	201.291	160.022	184.834	164.227	141.23	185.46	159.51	176.773	177.572	129.098	141.708	142.068	163.935	128.855	146.629	139.029	138.002	175.755	156.801	124.858	166.119	182.115	149.606	140.145	153.454	167.07	187.83	158.56
A2RRP1	A2RRP1	NBAS	Neuroblastoma-amplified sequence	39.2779	39.4652	36.6278	31.4588	29.2993	33.7377	29.0519	33.5986	57.844	53.1137	54.1173	56.5253	52.9199	57.469	54.7274	48.4153	48.3117	48.561	52.2299	52.1411	60.4959	46.0203	48.7757	43.994	49.6641	51.5217	52.5549	54.9079	49.3356	52.1965	44.1329	52.1015
A2RU30	A2RU30	TESPA1	Protein TESPA1	NaN	55.489	62.2229	81.3336	NaN	73.9828	104.025	67.5304	100.088	59.4663	125.668	53.015	71.3677	70.0282	62.0819	57.1533	78.7999	94.344	91.308	73.5592	44.697	82.7722	58.5044	93.394	69.4482	50.8229	94.1391	74.5583	62.6063	83.6534	NaN	62.9139
A3KMH1	A3KMH1	VWA8	von Willebrand factor A domain-containing protein 8	NaN	22.9396	NaN	15.5996	NaN	NaN	8.29432	NaN	44.6093	72.2112	32.8707	56.669	48.2135	23.0041	23.2575	28.6311	46.0734	29.8335	37.1419	42.0995	23.3171	47.927	59.6641	45.1452	49.9081	46.2607	36.1046	32.554	28.5007	40.78	40.4877	26.301
A3KN83	A3KN83	SBNO1	Protein strawberry notch homolog 1	NaN	NaN	NaN	NaN	NaN	23.7283	25.7715	18.9967	16.8726	47.061	27.1139	28.1301	30.2144	26.6876	29.5269	19.2774	36.7927	27.95	19.6748	18.6655	7.34604	38.0427	26.786	32.9304	33.6025	44.9447	NaN	24.3114	NaN	21.8795	NaN	20.1757
A4D1E9	A4D1E9	GTPBP10	GTP-binding protein 10	NaN	NaN	NaN	NaN	NaN	NaN	NaN	NaN	85.8572	85.7302	NaN	117.343	89.9725	NaN	58.6746	NaN	66.7993	64.159	50.2568	49.2641	NaN	74.1392	54.0421	NaN	63.7246	79.6281	NaN	NaN	NaN	NaN	NaN	72.4401
A5A3E0	A5A3E0	POTEF	POTE ankyrin domain family member F	3067.15	1179.72	1299.49	911.106	2142.84	1186.29	1022.72	1786.77	465.379	437.747	514.852	596.947	2347.57	468.6	306.01	212.844	95.4026	1497.4	435.56	538.21	151.924	227.573	523.38	181.606	226.884	605.465	574.351	398.669	472.586	445.213	1075.57	475.476
A5D8V6	A5D8V6	VPS37C	Vacuolar protein sorting-associated protein 37C	74.1453	83.5935	83.931	72.1073	109.083	71.0237	84.4321	78.6855	69.0863	51.4429	54.0866	55.9041	48.3549	85.7158	60.2188	51.4981	48.0614	58.7791	57.783	54.6159	68.3803	54.3871	61.2997	53.4483	54.9	62.0233	62.2313	52.4793	60.8583	65.2629	33.8643	65.6103
A5PLL7	A5PLL7	PEDS1	Plasmanylethanolamine desaturase	89.2957	63.9791	61.8761	73.0866	58.2089	62.578	62.924	55.4653	85.8754	112.06	78.2995	98.1789	79.5158	54.6237	107.726	73.2739	82.4725	57.9464	75.0656	65.4954	81.5844	86.1791	82.7457	57.6569	93.6401	100.614	82.1655	90.5408	82.9397	110.264	63.2282	83.0809
A5YKK6	A5YKK6	CNOT1	CCR4-NOT transcription complex subunit 1	59.8833	79.0169	78.5983	81.7621	79.4382	78.512	81.366	89.4561	85.899	84.5491	90.7564	101.523	94.4405	59.9039	77.9845	69.7517	86.3359	97.0258	89.6348	78.8845	79.1722	92.236	82.9817	74.7429	83.5132	87.8842	86.2066	90.1943	83.1211	95.7818	72.3292	85.2863
A6NCE7;Q9GZQ8	A6NCE7;Q9GZQ8	MAP1LC3B2;MAP1LC3B	Microtubule-associated proteins 1A/1B light chain 3 beta 2;Microtubule-associated proteins 1A/1B light chain 3B	346.204	258.706	325.641	311.224	269.626	326.846	392.513	326.783	187.985	309.445	185.808	380.027	363.818	223.306	149.846	177.995	315.497	180.129	198.946	179.512	148.337	288.728	326.132	154.337	207.187	241.648	140.875	142.622	141.725	151.531	137.768	141.557
A6NDG6	A6NDG6	PGP	Glycerol-3-phosphate phosphatase	173.925	158.335	174.111	187.465	175.445	193.354	183.71	185.771	219.992	122.726	196.031	147.224	147.05	184.466	211.903	189.947	127.967	159.898	165.419	171.603	206.802	116.329	96.3758	183.687	128.308	125.028	202.333	190.249	202.197	195.458	103.438	161.87
A6NDU8	A6NDU8	C5orf51	UPF0600 protein C5orf51	59.6854	62.3811	110.025	105.407	48.151	87.4081	105.003	88.8252	102.296	64.2933	85.4944	62.8205	70.0115	82.9529	97.0703	74.757	74.7984	115.353	92.5399	91.1798	54.8833	43.2117	80.0098	77.7324	47.3321	37.1721	73.2968	76.4879	64.2795	80.1705	36.7996	70.9233
A6NED2	A6NED2	RCCD1	RCC1 domain-containing protein 1	63.9358	74.6771	59.412	80.7802	32.8209	53.6881	77.0443	53.1395	41.1169	43.6747	59.9538	41.5684	48.2571	61.8648	47.5172	64.0295	68.6253	53.7241	47.0443	69.2228	75.9846	52.3972	50.0718	65.9255	43.1773	43.9643	58.7395	49.6473	49.3714	58.3132	NaN	68.9918
A6NFQ2	A6NFQ2	TCAF2	TRPM8 channel-associated factor 2	84.3658	105.334	97.0916	74.0459	96.507	92.8644	89.6116	93.3464	95.6203	72.6339	113.323	84.9129	87.8525	88.0809	108.423	104.457	73.8961	69.6953	69.6009	92.1826	67.1275	61.9518	62.0705	63.6479	70.7858	79.0632	101.191	110.058	116.907	120.467	76.0607	106.123
A6NHG4;P30046	A6NHG4;P30046	DDTL;DDT	D-dopachrome decarboxylase-like protein;D-dopachrome decarboxylase	351.5	328.466	426.675	409.57	317.842	413.388	392.719	402.107	383.42	270.895	394.968	323.322	312.285	424.786	358.217	387.144	288.025	344.814	389.479	363.857	317.222	308.253	258.8	340.78	217.085	247.892	368.213	353.2	338.193	358.334	125.011	326.024
A6NHL2	A6NHL2	TUBAL3	Tubulin alpha chain-like 3	363.724	238.882	311.145	316.67	312.077	294.417	171.856	431.403	159.007	400.816	246.837	457.731	457.058	329.963	245.36	178.666	396.309	183.878	337.308	278.37	256.608	440.215	400.62	308.273	434.121	347.928	191.073	189.183	220.329	186.858	555.444	213.959
A6NHR9	A6NHR9	SMCHD1	Structural maintenance of chromosomes flexible hinge domain-containing protein 1	48.9332	32.3268	31.0331	40.2338	25.6802	35.8122	33.8052	28.2668	29.6953	46.7927	37.6126	32.7619	40.8869	17.5372	25.9413	30.0666	38.8156	26.3806	27.328	22.2311	20.837	37.4778	27.2435	21.5569	47.3374	40.424	26.2249	22.087	28.8663	34.7832	20.3772	27.0005
A6NHX0	A6NHX0	CASTOR2	Cytosolic arginine sensor for mTORC1 subunit 2	36.5751	38.9823	59.8429	55.9923	NaN	41.1629	43.2747	51.2712	54.339	75.667	61.1206	54.0746	94.5365	50.7507	56.0994	48.9883	90.2953	48.7186	52.8095	40.6901	43.172	84.7241	73.7561	50.7914	66.205	87.9463	47.6353	58.7567	52.0905	62.621	NaN	63.269
A6NIH7	A6NIH7	UNC119B	Protein unc-119 homolog B	25.5298	74.6936	62.4463	55.539	42.0762	53.3796	56.1814	53.9515	70.9562	109.992	81.0267	90.492	67.9493	78.5647	70.4987	88.752	93.9846	96.6663	89.4733	86.7275	69.6823	82.8304	75.3256	59.4729	72.1069	69.3772	96.6522	93.3602	83.3781	69.5443	98.4277	77.8424
A6NKD9	A6NKD9	CCDC85C	Coiled-coil domain-containing protein 85C	47.4042	61.0934	98.5921	98.3713	58.2133	80.2177	107.497	112.207	119.69	45.8444	130.177	41.5112	40.36	119.889	108.875	127.176	43.081	114.227	128.298	126.82	114.982	56.3466	30.5145	123.914	40.8581	43.5338	115.336	103.076	109.345	119.344	25.8662	96.5224
A7E2V4	A7E2V4	ZSWIM8	Zinc finger SWIM domain-containing protein 8	24.3829	14.8579	39.0519	28.7468	13.926	25.5665	43.3289	17.6804	19.8341	15.1827	17.1691	39.0771	70.2135	29.6691	15.6054	25.4626	3.41176	NaN	NaN	8.55604	NaN	4.44996	NaN	7.07683	18.8075	34.6883	31.5708	40.528	39.1417	28.6058	14.0572	22.3306
A7E2Y1	A7E2Y1	MYH7B	Myosin-7B	31.3775	440.195	102.72	397.844	NaN	1550.51	1489.91	549.483	1069.13	1381.51	1023.1	1011.59	960.293	457.279	844.383	1015.36	1124.96	1005.61	884.588	1043.5	NaN	1086.3	569.498	617.662	1204.01	1066.43	789.756	848.956	855.778	805.719	NaN	752.812
A8CG34;Q96HA1	A8CG34;Q96HA1	POM121C;POM121	Nuclear envelope pore membrane protein POM 121C;Nuclear envelope pore membrane protein POM 121	17.9727	NaN	1.96635	3.83649	3.43887	3.83589	10.7275	9.48847	9.36066	14.3455	14.3038	10.7962	15.4536	6.10242	5.8588	4.84748	9.74612	NaN	6.66835	4.1722	6.56068	5.85311	10.6839	5.35681	4.55316	10.7227	4.02697	16.2056	NaN	3.62339	13.3398	9.83542
B7ZAQ6;P0CG08	B7ZAQ6;P0CG08	GPR89A;GPR89B	Golgi pH regulator A;Golgi pH regulator B	21.1206	36.7836	11.9175	24.4208	NaN	16.4519	NaN	17.9664	30.0377	53.1893	43.5588	65.7844	49.1766	32.7418	36.7538	31.3551	43.9825	25.9645	30.8383	23.4463	20.8702	17.7885	33.2781	17.6193	50.6138	49.8717	26.5692	19.5094	19.5735	22.9105	40.1341	27.0336
C4AMC7;Q6VEQ5	C4AMC7;Q6VEQ5	WASH3P;WASH2P	Putative WAS protein family homolog 3;WAS protein family homolog 2	82.5503	74.467	87.3687	84.3816	78.8895	72.2385	93.7515	80.4561	81.9971	46.0246	72.1638	62.6568	61.5723	67.9475	72.4181	71.8947	51.1335	73.7978	73.6273	64.1566	83.6695	67.6736	55.0972	67.2184	42.1712	49.6367	68.9467	72.3242	72.4426	78.3967	14.8827	71.8821
C9J798;O43374	C9J798;O43374	RASA4B;RASA4	Ras GTPase-activating protein 4B;Ras GTPase-activating protein 4	NaN	NaN	49.8611	43.1561	NaN	33.8291	26.0185	16.2745	118.905	12.1284	86.8326	NaN	21.6512	69.045	105.848	87.5629	27.1433	75.9092	70.027	74.829	65.6209	49.9788	NaN	75.0712	12.9486	NaN	101.382	84.9195	69.8587	96.4098	NaN	87.5049
C9JLW8	C9JLW8	MCRIP1	Mapk-regulated corepressor-interacting protein 1	113.032	125.115	100.159	94.3007	125.659	111.215	140.092	109.323	80.9102	62.9765	76.4616	81.1908	61.7118	90.7199	72.4986	69.033	66.9369	98.6494	51.5371	71.4458	126.756	61.765	73.2135	93.7255	60.899	48.8624	64.0689	72.8614	56.172	63.3255	52.7419	75.9319
E9PAV3;Q13765	E9PAV3;Q13765	NACA	Nascent polypeptide-associated complex subunit alpha, muscle-specific form;Nascent polypeptide-associated complex subunit alpha	156.489	135.985	178.086	210.156	173.403	175.991	199.503	147.303	156.576	110.427	147.797	147.385	175.779	195.742	133.111	139.559	151.899	100.002	110.489	103.413	149.038	147.255	132.482	144.978	165.031	129.667	140.705	149.598	143.322	147.221	228.185	112.375
E9PRG8	E9PRG8	C11orf98	Uncharacterized protein C11orf98	62.0768	35.2537	56.6319	27.6444	NaN	29.9696	57.3193	50.0071	82.348	97.2036	88.7289	74.5931	82.999	141.849	55.6966	52.2729	65.0747	69.4722	68.2721	68.0148	30.7765	68.2991	62.4298	60.656	59.1089	68.1367	51.6103	45.3713	42.6477	71.7994	38.4566	51.8759
L0R6Q1	L0R6Q1	SLC35A4	SLC35A4 upstream open reading frame protein	119.582	72.2258	84.9244	90.9886	59.1763	68.6925	50.8292	68.1207	198.582	239.816	190.09	215.122	240.123	151.769	166.776	132.737	257.981	189.153	165.267	177.72	167.434	237.941	161.409	165.111	218.531	230.03	150.793	168.764	178.761	180.433	141.649	181.017
L0R819	L0R819	ASDURF	ASNSD1 upstream open reading frame protein	127.166	117.911	217.039	233.528	131.876	261.276	198.551	229.306	203.439	239.837	182.642	226.494	236.293	193.099	178.249	220.54	214.212	203.553	180.517	188.477	232.54	221.33	220.177	193.965	259.581	195.504	194.388	172.858	165.961	220.346	186.034	181.929
O00116	O00116	AGPS	Alkyldihydroxyacetonephosphate synthase, peroxisomal	35.4985	40.4224	32.681	40.7385	46.2757	39.9586	36.3722	45.4751	74.7351	187.65	79.7987	177.522	177.14	71.374	72.1688	63.8102	160.583	70.9221	66.417	67.6011	62.0371	165.227	192.221	61.142	178.44	175.188	70.4814	76.3318	72.6404	88.2777	152.413	77.277
O00139	O00139	KIF2A	Kinesin-like protein KIF2A	100.954	119.797	110.929	105.152	147.795	119.801	118.378	129.165	138.197	148.259	112.501	130.299	120.94	97.753	118.459	134.808	144.431	118.519	123.144	118.254	129.1	131.485	125.155	91.8474	124.534	113.841	106.941	121.309	113.588	128.658	83.6977	99.0524
O00142	O00142	TK2	Thymidine kinase 2, mitochondrial	NaN	NaN	NaN	44.0454	NaN	31.6904	28.7506	14.8284	87.1296	27.1996	64.7319	49.4433	30.9059	81.0428	29.2811	45.7129	27.3699	40.1395	54.3457	56.4387	60.5981	37.4395	22.348	61.6054	39.4117	37.9335	55.3788	71.0166	37.6218	81.0821	NaN	30.8344
O00148	O00148	DDX39A	ATP-dependent RNA helicase DDX39A	108.558	72.773	84.2325	79.7808	95.3383	75.618	92.6324	71.3489	82.6372	76.9066	81.9983	82.1547	73.6936	91.9429	79.3752	86.2778	82.3276	73.902	67.8435	82.3297	66.8074	76.1607	54.8505	76.7673	79.7469	72.2288	79.5312	74.3411	84.7135	85.4674	66.9886	96.4261
O00151	O00151	PDLIM1	PDZ and LIM domain protein 1	248.292	243.271	307.239	313.911	259.947	305.083	296.205	284.434	276.275	238	266.018	246.152	270.196	329.925	270.822	276.283	284.409	261.26	276.649	244.764	258.893	273.569	217.603	287.227	252.756	238.639	249.178	244.711	239.579	204.671	245.412	219.408
O00154	O00154	ACOT7	Cytosolic acyl coenzyme A thioester hydrolase	203.59	139.501	197.501	195.198	152.493	178.86	186.769	206.948	167.285	154.915	160.891	186.719	173.034	210.762	152.261	143.325	108.416	99.5215	111.324	115.155	102.809	94.8093	85.1425	103.825	149.539	174.68	157.481	156.667	148.1	144.878	163.124	144.948
O00159	O00159	MYO1C	Unconventional myosin-Ic	120.061	114.572	112.555	124.637	132.202	111.332	119.404	122.554	219.01	162.123	218.93	155.209	174.398	227.357	200.846	199.47	159.536	206.123	200.012	203.32	231.471	158.758	170.283	205.241	152.996	168.542	215.868	205.331	204.128	223.735	174.266	187.116
O00161	O00161	SNAP23	Synaptosomal-associated protein 23	100.347	96.7788	103.724	93.1496	97.4982	94.1096	78.2791	81.4241	132.958	203.382	153.059	203.309	189.26	117.591	169.559	142.555	196.155	146.658	143.309	141.091	150.977	192.824	187.944	132.319	192.009	183.465	134.677	133.695	131.071	139.897	211.253	146.854
O00165	O00165	HAX1	HCLS1-associated protein X-1	NaN	NaN	22.8119	7.92384	NaN	7.43481	11.1499	30.3686	1.69556	NaN	NaN	5.20495	200.991	5.88066	3.4409	NaN	NaN	NaN	NaN	NaN	NaN	NaN	NaN	NaN	1.08025	12.9009	8.22529	4.67989	5.40215	4.14745	NaN	1.49122
O00170	O00170	AIP	AH receptor-interacting protein	235.209	220.912	201.389	200.806	256.435	224.882	210.765	212.034	214.524	147.656	225.141	132.622	131.931	204.451	203.926	210.69	149.094	247.603	226.209	220.91	217.484	143.306	132.594	225.642	133.6	135.499	200.671	218.136	195.362	190.368	119.458	208.097
O00178	O00178	GTPBP1	GTP-binding protein 1	90.4931	49.8845	38.4269	37.775	36.4642	43.0795	43.1426	38.5654	38.2053	36.0553	38.6674	39.6645	67.5399	28.4177	37.3507	32.8904	28.9381	24.7256	24.4936	24.1348	31.2217	22.5407	30.6152	17.8626	47.8398	51.8678	42.0255	35.6115	38.3447	30.6908	41.8738	28.6458
O00182	O00182	LGALS9	Galectin-9	208.992	175.637	190.164	192.439	204.194	147.744	143.369	183.592	228.022	35.7046	180.392	34.1352	44.5064	267.584	202.49	219.412	28.1668	143.035	127.399	200.741	137.895	33.2689	25.7417	199.911	31.5919	35.0084	164.766	187.816	171.126	158.892	24.1705	165.426
O00186	O00186	STXBP3	Syntaxin-binding protein 3	48.2763	47.3045	49.8335	53.385	51.7687	49.4414	54.1551	54.735	85.8551	52.1697	67.0175	65.4647	82.4685	71.4687	64.5464	57.4676	54.3958	64.9333	80.8973	69.0641	58.3457	39.2905	39.4179	53.0664	49.3193	56.5345	66.9823	73.0026	66.3305	68.7771	79.8656	59.9948
O00192	O00192	ARVCF	Armadillo repeat protein deleted in velo-cardio-facial syndrome	54.637	72.2343	86.5479	98.2185	98.6086	62.2558	108.683	103.411	143.966	99.9651	147.952	90.3293	80.2811	146.587	152.894	146.089	105.123	199.191	187.384	178.795	179.25	100.485	115.416	157.055	95.3697	95.5396	157.689	155.788	155.797	132.397	84.6262	140.327
O00193	O00193	SMAP	Small acidic protein	179.142	165.25	122.408	152.49	193.515	132.924	156.427	126.381	117.151	144.096	136.463	140.933	125.611	98.129	108.976	141.214	156.543	159.487	140.187	126.5	91.6841	133.929	116.717	124.77	145.721	157.971	114.205	105.931	125.241	114.203	121.172	112.869
O00203	O00203	AP3B1	AP-3 complex subunit beta-1	107.001	100.545	106.556	106.93	90.0508	112.159	104.036	114.797	126.536	119.982	120.824	119.534	111.841	119.06	123.722	112.347	99.8325	107.107	107.63	108.419	105.812	99.699	96.0315	106.645	100.077	112.012	110.558	112.084	112.441	116.863	112.608	120.048
O00214	O00214	LGALS8	Galectin-8	106.739	105.326	131.636	94.9245	121.921	100.228	105.515	91.7733	76.248	85.5445	56.5717	93.3708	83.7702	97.5836	73.6048	68.1074	71.2423	43.1314	78.0318	82.3091	49.6941	64.031	69.985	36.8645	70.3854	72.3551	46.4319	79.9995	47.9135	53.5421	70.3784	49.9224
O00217	O00217	NDUFS8	NADH dehydrogenase [ubiquinone] iron-sulfur protein 8, mitochondrial	63.5011	116.307	94.4454	96.3254	97.9377	93.9366	70.6279	78.866	154.502	107.571	135.969	103.897	112.302	159.797	140.179	128.201	110.466	157.279	150.941	154.022	154.397	120.794	104.58	133.462	121.06	110.397	135.766	138.384	126.597	125.976	77.4294	119.561
O00221	O00221	NFKBIE	NF-kappa-B inhibitor epsilon	97.5847	57.5091	68.6891	71.4871	65.4863	101.49	89.8851	76.9918	74.3783	100.364	83.2835	85.6849	76.4225	72.5447	113.055	111.689	72.5629	76.0184	52.7561	66.4637	113.317	68.2958	104.114	77.7389	83.9416	81.6692	87.1626	82.7851	92.0906	83.4022	84.3159	96.2969
O00231	O00231	PSMD11	26S proteasome non-ATPase regulatory subunit 11	128.589	128.3	132.102	128.858	126.674	132.221	120.705	137.907	130.711	129.02	124.693	131.789	133.272	133.047	121.536	108.827	121.439	116.104	123.175	117.048	126.35	132.824	126.231	115.481	124.523	127.283	114.718	115.022	113.557	111.323	132.167	109.975
O00232	O00232	PSMD12	26S proteasome non-ATPase regulatory subunit 12	108.157	86.1643	101.417	102.963	100.556	93.2882	102.077	101.876	102.602	94.2362	104.809	96.5382	101.688	130.922	100.072	95.2754	91.846	92.2875	95.261	101.228	97.7009	92.3057	93.4833	93.5619	92.3294	95.6897	95.4794	97.9585	97.9762	102.173	98.1608	94.6761
O00233	O00233	PSMD9	26S proteasome non-ATPase regulatory subunit 9	96.5854	124.207	135.17	132.632	121.517	96.3602	137.392	105.807	96.263	68.1211	97.0454	56.5128	65.4067	198.038	86.9557	79.7793	57.2175	95.7372	99.113	94.5456	97.3074	60.073	80.7355	103.565	67.552	55.1926	91.749	92.9451	85.2249	89.4872	94.7982	81.9551
O00244	O00244	ATOX1	Copper transport protein ATOX1	112.888	112.58	148.961	155.532	108.322	141.418	118.541	135.739	183.552	94.1855	176.234	80.0992	79.5397	318.91	149.893	161.7	84.643	129.315	174.805	151.603	175.893	87.3254	92.362	153.03	66.4596	85.5609	146.06	157.693	142.023	148.223	67.6168	125.288
O00255	O00255	MEN1	Menin	29.9396	56.4197	44.4896	46.6444	NaN	44.1485	67.1521	56.8251	40.1628	52.7918	28.8277	41.5244	42.9897	30.7377	48.219	27.7924	57.9299	33.5561	41.883	41.8369	16.2598	44.0401	39.4975	47.2118	38.1892	36.5518	36.2166	42.0712	50.6422	46.3671	51.8486	52.4937
O00258	O00258	GET1	Guided entry of tail-anchored proteins factor 1	NaN	NaN	35.8547	43.8058	NaN	68.0684	59.2484	34.2876	60.8987	92.6182	77.3892	107.822	109.037	27.8547	65.5439	60.8279	89.3296	45.2096	44.8631	56.8211	76.2824	109.142	NaN	59.1408	102.795	110.986	85.9107	52.4708	65.0563	80.2892	159.527	55.6285
O00264	O00264	PGRMC1	Membrane-associated progesterone receptor component 1	152.652	104.817	133.646	173.117	117.493	123.859	114.871	118.778	166.004	168.229	174.3	156.514	180.186	207.637	119.237	163.967	170.402	142.794	166.304	168.372	196.841	167.893	151.986	184.019	171.765	175.897	158.411	156.496	145.148	156.08	124.083	151.747
O00267	O00267	SUPT5H	Transcription elongation factor SPT5	73.0708	81.5222	87.7029	85.797	81.5368	83.9926	95.0028	91.0452	80.4417	80.3541	81.1756	86.1955	86.8734	91.1593	77.1163	80.5359	79.8258	79.4959	76.8547	83.566	75.1807	79.5049	83.4044	79.1452	84.1995	77.9838	90.2583	88.0116	86.7101	82.0608	74.8398	84.8457
O00268	O00268	TAF4	Transcription initiation factor TFIID subunit 4	39.889	14.1767	36.0253	25.0305	27.8178	25.1466	31.5428	13.6685	5.97209	17.0827	8.88103	32.0199	36.2814	13.218	11.7312	19.8817	3.50132	5.38941	NaN	10.5815	NaN	7.38767	NaN	5.12848	26.0478	41.7767	25.168	23.0453	29.4664	17.8876	5.386	17.0379
O00273	O00273	DFFA	DNA fragmentation factor subunit alpha	149.112	153.199	156.496	166.919	127.952	164.925	195.441	171.62	194.712	164.169	189.971	172.685	146.991	202.252	187.955	194.637	162.627	205.478	183.719	191.032	191.459	151.275	134.143	175.815	154.057	163.439	199.529	196.771	201.663	181.907	133.644	190.375
O00291	O00291	HIP1	Huntingtin-interacting protein 1	50.3299	59.4588	65.5983	74.3475	63.995	93.2675	82.5283	77.2939	111.976	87.0274	102.611	80.7523	81.605	88.6349	104.312	93.5672	74.2691	94.9777	92.2754	98.9336	93.8396	78.8423	76.2176	101.161	70.2128	82.449	106.406	105.881	104.438	104.105	38.5026	111.7
O00299	O00299	CLIC1	Chloride intracellular channel protein 1	532.035	461.019	612.045	481.686	650.761	637.19	576.118	467.535	412.602	409.854	440.332	396.486	444.431	512.855	413.331	469.336	441.541	413.508	459.782	397.301	452.768	403.789	347.107	469.663	471.506	509.785	409.538	397.682	406.464	378.258	416.878	372.747
O00303	O00303	EIF3F	Eukaryotic translation initiation factor 3 subunit F	94.5223	121.518	138.499	115.935	109.648	107.425	105.2	92.2285	102.961	77.9964	77.9839	78.1402	97.7552	164.146	87.8135	81.8305	62.3784	83.2603	86.2086	85.1198	70.7798	80.2191	67.2104	79.818	85.8151	85.2853	81.396	85.3233	74.1915	73.6267	49.2188	61.806
O00330	O00330	PDHX	Pyruvate dehydrogenase protein X component, mitochondrial	62.5558	55.4077	83.7964	77.9427	68.2356	63.1117	64.9277	67.0509	105.82	90.4235	99.9044	103.598	95.5667	100.635	95.1956	76.5921	100.036	117.628	99.9637	110.74	100.237	97.6136	94.9997	102.732	82.0011	97.0029	89.536	96.8305	90.083	99.419	99.0548	94.2706
O00399	O00399	DCTN6	Dynactin subunit 6	118.443	135.871	156.306	157.97	240.146	120.25	151.467	154.543	160.994	74.8738	189.704	102.587	129.425	267.817	166.8	173.972	63.3023	159.309	134.056	187.63	168.082	94.3299	55.3411	197.847	91.0937	111.5	174.445	172.013	181.253	173.176	85.3706	162.682
O00400	O00400	SLC33A1	Acetyl-coenzyme A transporter 1	NaN	30.7141	NaN	43.673	44.2771	38.4936	NaN	NaN	64.1018	98.1928	NaN	70.5048	77.8423	28.9223	30.1057	38.4249	85.5378	39.9185	40.299	NaN	20.8099	95.2364	91.769	24.335	89.6508	86.2092	NaN	36.8195	37.8626	52.6292	85.1061	35.7731
O00401	O00401	WASL	Neural Wiskott-Aldrich syndrome protein	113.934	99.2811	100.939	116.975	110.308	103.111	134.557	93.8216	129.337	142.853	118.594	141.49	137.948	99.5106	111.778	122.829	132.947	123.206	101.647	107.439	131.26	147.386	118.859	93.8834	138.598	133	108.586	106.75	106.932	105.968	98.4557	104.313
O00408	O00408	PDE2A	cGMP-dependent 3',5'-cyclic phosphodiesterase	94.8397	60.4765	72.781	67.2797	73.6536	97.9707	65.1948	69.2387	78.4127	112.17	89.6361	106.326	109.023	61.717	85.6328	79.607	110.653	75.2857	76.3057	73.5696	66.5558	119.443	91.2082	71.2266	130.178	118.895	72.5775	67.1695	73.3051	66.0105	90.0767	64.3652
O00410	O00410	IPO5	Importin-5	111.727	103.645	100.928	98.4465	118.013	96.2366	100.809	107.201	109.253	112.837	109.077	112.711	118.366	100.802	102.27	94.7296	104.006	101.057	105.461	106.884	110.418	114.363	111.683	93.0687	95.6583	105.521	105.974	112.245	104.59	105.482	111.074	99.4217
O00418	O00418	EEF2K	Eukaryotic elongation factor 2 kinase	274.397	292.755	139.574	205.59	287.919	206.301	205.135	227.821	282.251	197.604	291.403	182.148	205.164	282.168	263.132	291.838	186.1	295.711	279.996	305.125	303.175	153.184	184.5	282.089	193.147	191.321	267.699	258.084	257.605	269.001	228.928	272.033
O00422	O00422	SAP18	Histone deacetylase complex subunit SAP18	155.482	157.378	155.319	141.607	135.118	162.295	135.096	129.884	118.117	100.894	122.172	114.13	111.579	163.103	103.201	108.497	89.9013	74.9256	77.3451	94.5063	99.4628	80.1272	126.305	97.7958	88.1859	102.186	116.175	121.868	107.981	116.944	133.434	102.196
O00423	O00423	EML1	Echinoderm microtubule-associated protein-like 1	NaN	36.874	49.7422	67.1146	60.5446	44.2436	53.1411	61.061	39.8167	103.136	53.2782	93.7095	100.929	34.8755	30.9308	37.6088	101.353	43.9376	36.0811	41.2785	32.4491	96.5633	74.8882	36.1801	90.2948	99.678	37.6862	34.161	26.908	46.3668	85.6589	36.9861
O00425	O00425	IGF2BP3	Insulin-like growth factor 2 mRNA-binding protein 3	127.192	126.503	128.337	126.794	127.783	133.837	142.748	131.105	144.085	156.696	126.571	159.634	170.975	146.153	147.334	138.927	168.79	136.907	130.684	138.78	157.671	168.074	161.085	146.54	153.337	142.764	132.267	129.8	128.343	121.227	154.058	141.788
O00429	O00429	DNM1L	Dynamin-1-like protein	104.493	94.3876	103.352	104.891	96.0724	103.955	99.1797	98.5405	108.967	113.381	114.489	115.712	111.811	105.864	106.407	103.665	105.8	100.374	102.288	100.272	93.5053	103.266	90.5634	92.7243	115.998	119.877	110.14	110.052	107.581	112.082	100.972	100.272
O00442	O00442	RTCA	RNA 3'-terminal phosphate cyclase	120.541	115.314	116.428	114.727	116.501	104.184	127.253	123.156	141.009	108.426	136.981	124.641	118.684	119.701	139.295	137.28	110.013	122.001	109.312	127.117	125.273	104.277	90.4449	118.631	99.4096	102.546	136.713	134.12	147.752	137.074	95.0723	145.876
O00443	O00443	PIK3C2A	Phosphatidylinositol 4-phosphate 3-kinase C2 domain-containing subunit alpha	61.3243	50.784	52.6622	48.7369	58.9888	40.8935	51.8921	45.3964	72.9	77.0853	80.7813	78.3773	76.9329	74.2829	73.1257	77.4325	69.4849	75.8694	87.8954	73.3402	81.014	79.5117	65.9354	69.4457	68.407	73.2745	73.4893	74.0378	73.3061	74.7927	66.1149	72.953
O00468	O00468	AGRN	Agrin	49.18	31.3226	50.7426	42.2281	62.0386	37.3796	40.7783	43.9581	20.3284	34.1389	27.7046	36.9161	38.055	23.6683	30.5095	27.3233	31.818	28.9872	29.4175	30.1082	27.7835	35.2451	32.0565	21.2672	40.4302	40.5152	23.7494	25.9957	26.9616	28.3882	24.3847	24.8867
O00469	O00469	PLOD2	Procollagen-lysine,2-oxoglutarate 5-dioxygenase 2	150.498	134.877	136.011	143.08	143.277	134.957	122.654	130.298	53.2976	329.143	56.0276	308.667	318.255	64.09	54.8761	52.8179	278.278	53.0061	59.5121	56.1958	46.7853	286.631	329.021	51.5372	287.68	295.678	53.5468	64.255	59.6004	63.7132	318.806	64.9307
O00471	O00471	EXOC5	Exocyst complex component 5	83.2225	82.6681	81.7672	70.5284	90.4812	77.3305	72.9946	78.7369	81.997	77.4596	85.1286	84.6144	80.1323	67.1548	83.5573	79.1609	76.2584	77.882	79.3371	82.4553	74.1994	74.6252	64.8108	79.4665	71.8843	73.1942	85.3597	84.1406	90.6561	90.2522	75.9368	80.3104
O00483	O00483	NDUFA4	Cytochrome c oxidase subunit NDUFA4	NaN	NaN	424.991	33.8193	28.1992	41.785	27.996	40.7763	15.6655	178.601	NaN	78.4375	92.4125	38.0907	75.3103	90.543	172.38	NaN	NaN	NaN	NaN	167.817	168.767	30.4264	208.11	178.048	70.3368	NaN	36.6569	39.5268	220.186	19.69
O00487	O00487	PSMD14	26S proteasome non-ATPase regulatory subunit 14	130.654	116.192	102.654	111.026	118.662	84.1702	113.031	130.539	114.336	131.566	108.817	139.752	131.919	107.969	109.69	105.391	98.8434	103.293	89.405	104.448	81.2205	103.434	98.5671	96.7017	124.61	127	110.214	102.972	115.307	102.027	122.138	114.11
O00488	O00488	ZNF593	Zinc finger protein 593	77.6921	22.9566	60.6377	49.3862	18.5997	93.9953	56.8518	52.099	44.5614	76.047	27.9183	60.1622	77.1322	39.5366	57.3829	52.2296	80.5376	43.6149	40.9522	36.7081	37.9809	68.7406	68.4062	38.8407	62.7153	65.3307	37.7639	39.6722	47.6147	35.1167	62.5312	35.8669
O00499	O00499	BIN1	Myc box-dependent-interacting protein 1	160.273	103.681	109.209	101.64	118.516	114.21	124.89	114.496	85.8009	83.4176	100.843	92.7604	89.6361	96.2508	147.441	120.051	80.1229	104.144	102.66	92.3679	128.572	75.894	79.8412	104.13	75.427	82.693	115.754	118.259	107.831	127.278	75.6937	93.0738
O00505	O00505	KPNA3	Importin subunit alpha-4	158.503	149.476	152.211	142.173	159.706	153.251	140.529	147.963	112.651	126.397	124.774	131.944	138.103	114.637	112.137	129.738	136.391	138.097	119.156	128.762	96.7357	129.671	128.884	116.235	131.763	134.983	126.323	122.515	125.723	120.073	149.537	116.237
O00506	O00506	STK25	Serine/threonine-protein kinase 25	NaN	154.904	67.182	56.5538	97.3688	35.0542	52.9089	72.4037	92.2843	40.5026	61.603	33.0537	31.3094	75.7747	70.0786	70.1049	51.8529	74.0462	77.7919	65.2078	69.0995	27.1634	31.1198	60.5961	42.9052	45.9165	50.8954	56.3566	60.1543	61.9662	33.1712	56.6591
O00534	O00534	VWA5A	von Willebrand factor A domain-containing protein 5A	69.2286	29.7433	60.9274	48.1176	54.9679	61.1574	61.5037	48.3766	69.0926	21.0956	68.9919	13.7788	23.5064	58.2572	77.4237	88.3766	20.9757	37.9504	41.7113	64.197	32.9517	14.684	12.6645	25.6661	22.3834	31.1311	54.4134	51.4974	46.181	51.2485	NaN	65.6545
O00541	O00541	PES1	Pescadillo homolog	82.7982	31.1302	90.487	66.8036	NaN	68.901	46.1936	57.6443	131.408	216.117	115.827	198.106	190.101	74.9599	100.509	107.04	192.398	111.412	109.748	113.729	88.3584	196.989	152.838	60.5159	186.256	191.194	94.1676	88.3093	93.4035	114.731	130.914	100.157
O00559	O00559	EBAG9	Receptor-binding cancer antigen expressed on SiSo cells	NaN	46.486	41.3939	55.6853	50.0949	35.2094	25.7663	43.0828	90.5513	65.0519	89.8675	69.4251	66.1653	95.2943	68.38	52.3715	53.1053	75.6031	98.7315	83.6756	69.3489	50.1727	86.288	75.1887	41.0176	56.7997	79.8682	82.6082	61.3742	87.8	232.596	76.8692
O00560	O00560	SDCBP	Syntenin-1	212.411	176.622	184.982	182.661	232.348	174.004	156.756	157.242	125.041	88.5871	116.195	82.2169	91.1324	114.508	115.034	122.692	83.2133	121.359	103.166	107.612	97.4486	80.0341	86.4171	109.601	80.4414	77.2006	108.24	95.767	106.482	100.271	90.1181	114.182
O00566	O00566	MPHOSPH10	U3 small nucleolar ribonucleoprotein protein MPP10	38.207	101.326	51.514	54.7447	37.2553	50.6953	45.8182	40.9765	44.9903	58.2659	48.6427	58.0622	51.8917	37.7407	51.6521	50.1966	73.3096	69.8073	61.7831	46.4461	43.8756	64.346	58.4981	49.6772	58.5071	50.8741	50.4994	49.2613	37.4537	48.5654	47.4363	47.6582
O00567	O00567	NOP56	Nucleolar protein 56	46.5423	55.1824	42.1843	43.7596	39.7834	51.2126	51.5469	53.834	78.1613	137.476	91.0571	106.351	107.63	73.89	67.5209	80.0124	102.375	64.2802	65.9336	78.5035	75.8615	105.572	107.289	71.4159	104.793	131.079	73.9924	62.2589	71.7121	88.5992	102.951	68.1238
O00571	O00571	DDX3X	ATP-dependent RNA helicase DDX3X	192.574	205.787	189.724	197.645	190.791	178.266	178.029	177.787	147.968	145.359	132.638	152.813	173.102	175.042	136.428	131.876	140.144	124.144	137.937	131.104	120.925	141.048	147.471	128.608	161.679	156.252	138.128	141.378	137.113	144.19	172.779	134.493
O00584	O00584	RNASET2	Ribonuclease T2	98.2437	102.492	90.3066	101.231	77.2491	98.9195	93.0177	98.3626	90.5913	105.248	85.9192	89.4202	97.1244	84.7214	77.6687	80.4187	132.776	76.9093	84.78	91.7736	98.1876	115.287	168.934	111.244	118.988	161.862	91.3214	79.5382	71.8944	78.9398	79.6694	78.5822
O00592	O00592	PODXL	Podocalyxin	216.045	238.709	175.074	165.369	282.753	197.279	162.603	138.603	143.536	101.306	161.811	88.6953	97.1126	143.69	117.781	142.839	89.5637	104.03	139.243	141.141	128.755	91.5381	70.5811	134.639	100.294	115.502	136.748	142.936	125.293	119.558	106.189	107.507
O00622	O00622	CCN1	CCN family member 1	38.8489	48.2901	80.9911	63.0612	NaN	121.034	74.1514	70.7927	59.6623	145.075	43.3317	142.395	156.734	64.2963	39.5803	26.0308	122.217	43.4949	38.1653	48.4022	NaN	158.064	160.788	36.6469	154.156	141.151	68.438	43.8326	48.5502	58.7801	98.5605	47.2144
O00625	O00625	PIR	Pirin	143.708	150.502	149.662	169.541	182.077	161.768	168.151	156.588	286.273	128.55	249.881	123.129	139.559	271.962	300.885	269.762	129.55	233.089	207.943	228.469	284.482	126.255	129.468	250.851	136.771	125.455	239.161	249.813	255.089	268.168	147.013	234.286
O00629	O00629	KPNA4	Importin subunit alpha-3	211.861	228.89	239.597	210.872	247.021	248.385	231.595	225.182	193.35	224.814	195.071	216.016	225.141	172.025	204.07	214.516	211.152	166.999	166.751	168.788	161.811	208.795	174.48	174.614	259.249	243.85	169.941	177.351	192.382	177.408	229.814	197.073
O00712	O00712	NFIB	Nuclear factor 1 B-type	40.1209	36.1184	77.2804	72.8407	62.9445	77.9858	92.0745	82.0886	89.7025	95.5185	87.2063	85.0089	80.2434	69.4311	81.1055	75.2234	71.3363	72.227	86.0367	84.9268	70.8277	83.5788	71.0296	60.6095	70.8455	77.097	82.7493	83.52	90.1289	82.4196	38.6333	68.3464
O00743	O00743	PPP6C	Serine/threonine-protein phosphatase 6 catalytic subunit	90.4313	78.8665	53.3396	60.5163	143.035	59.8521	75.1282	71.2897	44.9946	43.4602	54.9003	60.4985	74.8694	65.7416	36.7948	44.2488	74.7783	67.5611	57.3348	57.7777	57.4558	60.6055	46.9538	54.091	43.5375	57.3891	44.2927	35.1945	57.6094	33.2044	43.578	34.2946
O00750	O00750	PIK3C2B	Phosphatidylinositol 4-phosphate 3-kinase C2 domain-containing subunit beta	72.849	93.2067	68.5839	76.2807	72.312	103.025	89.9361	76.0843	82.6182	85.3127	81.3839	80.4089	46.7013	70.7659	75.1936	72.7872	62.2646	70.8662	51.8883	73.3482	83.7895	49.1133	65.8882	48.4124	46.4034	53.7287	51.2732	53.5037	70.2154	50.14	46.778	63.0859
O00754	O00754	MAN2B1	Lysosomal alpha-mannosidase	157.692	197.416	236.883	239.504	190.817	213.427	184.779	233.246	58.4981	77.9163	58.3305	78.0331	94.1237	89.0017	48.3499	54.0509	75.6319	49.4303	57.0162	50.3403	53.8337	61.5699	101.006	51.5311	72.6222	91.0045	55.6593	57.1955	54.8753	58.502	87.3621	50.2278
O00764	O00764	PDXK	Pyridoxal kinase	68.3634	72.6226	70.5631	71.9416	79.4112	75.267	75.7995	74.701	77.5159	68.7993	77.7437	70.0516	70.9288	88.4526	70.8769	66.716	65.0545	90.3614	86.0087	74.5438	89.8198	67.7537	81.8338	68.2007	64.2114	70.1098	68.4588	65.1771	70.0303	63.0501	65.6592	65.4078
O14495	O14495	PLPP3	Phospholipid phosphatase 3	63.0755	122.715	82.3935	98.0133	123.552	93.0092	82.8757	81.7379	143.007	153.105	161.912	132.095	102.336	199.306	141.87	122.046	152.197	199.033	200.906	211.248	171.184	137.542	151.913	155.561	134.976	132.112	161.719	149.733	173.446	118.287	118.134	155.401
O14497	O14497	ARID1A	AT-rich interactive domain-containing protein 1A	60.2932	55.7912	36.4243	44.8592	54.6616	43.0759	53.4258	45.9563	39.3278	46.8992	36.8455	44.8001	47.4576	31.8465	46.3103	44.7635	48.455	40.3643	32.9093	41.5776	34.3257	40.445	54.2848	30.0909	47.5273	42.3094	40.2767	40.2281	39.453	45.6725	50.2419	39.2851
O14519	O14519	CDK2AP1	Cyclin-dependent kinase 2-associated protein 1	99.0797	18.8913	99.5482	74.8555	30.081	58.1017	44.8776	86.6984	93.0748	27.8519	37.8843	29.0715	40.2107	75.757	41.2655	47.3731	24.7701	43.9469	63.2099	36.3695	81.7409	25.7191	NaN	51.0886	21.8496	19.562	32.9881	46.845	38.7778	42.8378	50.1034	32.8628
O14530	O14530	TXNDC9	Thioredoxin domain-containing protein 9	52.0099	50.6983	63.7781	61.9203	60.3425	47.873	52.3878	60.1794	22.0372	54.6164	35.3409	42.7543	34.8172	37.4312	27.2767	27.7785	33.649	33.0153	30.2518	24.0174	7.9405	25.0911	30.372	20.817	41.6339	38.0079	21.1101	32.232	27.376	29.9337	52.7289	22.3625
O14531	O14531	DPYSL4	Dihydropyrimidinase-related protein 4	7583.39	6736.95	5770.89	6225.78	7437.74	5407.07	5325.96	6328.53	6788.05	4742.63	6395.22	4328.83	4314.69	7684.28	6548.36	6797.05	4341.96	6249.1	6008.23	6639.19	7165.35	4142.88	4482.09	7133.41	4298.17	4364.92	6458.27	6391.88	6620.57	6103.02	6213.48	6755.34
O14545	O14545	TRAFD1	TRAF-type zinc finger domain-containing protein 1	100.254	91.2405	103.193	80.5007	119.594	132.605	80.788	95.9955	66.0912	74.5162	73.2209	84.3372	79.9519	76.2727	71.4984	80.725	78.0937	85.4182	74.4665	66.7934	56.4176	71.622	71.5326	80.0111	67.3188	70.6317	81.3958	72.3189	72.5564	92.693	57.2381	93.408
O14548	O14548	COX7A2L	Cytochrome c oxidase subunit 7A-related protein, mitochondrial	NaN	NaN	NaN	NaN	NaN	NaN	NaN	NaN	NaN	1.91043	NaN	1.94909	1.1853	NaN	NaN	NaN	NaN	NaN	NaN	NaN	NaN	NaN	53.1024	NaN	2.01903	2.73789	NaN	NaN	NaN	NaN	46.2671	NaN
O14556	O14556	GAPDHS	Glyceraldehyde-3-phosphate dehydrogenase, testis-specific	280.687	337.468	523.292	381.994	451.572	335.136	431.57	407.209	536.752	719.004	713.238	1154.09	824.188	709.788	465.736	423.497	849.402	571.724	566.54	493.022	457.306	903.123	948.953	466.694	482.397	872.159	707.292	682.743	737.953	680.913	1031.17	713.534
O14561	O14561	NDUFAB1	Acyl carrier protein, mitochondrial	114.423	132.016	122.019	151.912	126.863	136.228	98.6989	127.926	234.814	179.794	202.231	232.898	239.866	180.664	177.049	154.509	222.283	193.001	215.276	200.082	188.856	247.869	240.072	183.248	175.671	191.409	193.224	196.173	193.035	188.626	200.241	176.706
O14562	O14562	UBFD1	Ubiquitin domain-containing protein UBFD1	60.2819	106.573	48.6835	58.9819	114.836	62.5291	62.0399	54.0017	48.665	58.9785	49.2087	65.7742	68.3116	40.8656	67.2026	46.577	61.2205	49.1611	49.5764	52.2018	49.9861	54.1413	70.3778	51.2251	51.5626	52.4979	48.0887	45.4236	38.6189	56.6057	64.1879	53.9588
O14579	O14579	COPE	Coatomer subunit epsilon	160.441	155.871	157.933	172.933	160.31	148.065	175.88	162.537	161.855	173.945	156.922	190.557	169.421	177.13	151.27	146.298	165.332	183.782	161.751	159.26	151.411	167.803	171.26	158.989	158.171	174.099	163.161	154.776	169.886	157.872	128.847	153.342
O14602;P47813	O14602;P47813	EIF1AY;EIF1AX	Eukaryotic translation initiation factor 1A, Y-chromosomal;Eukaryotic translation initiation factor 1A, X-chromosomal	82.2849	112.877	109.267	112.108	159.414	105.39	114.891	109.319	109.448	128.216	117.025	159.699	111.607	131.079	115.928	122.015	136.196	106.947	110.327	121.796	114.58	124.703	116.901	99.7373	95.0211	124.66	103.241	112.547	123.32	116.999	119.018	109.418
O14604	O14604	TMSB4Y	Thymosin beta-4, Y-chromosomal	1543.31	1442.26	1407.92	928.181	1207.2	814.484	1328.32	1134.5	786.568	205.649	1208.43	357.38	384.956	580.895	849.537	773.398	413.07	1095.48	691.333	808.53	653.287	271.69	264.281	568.957	138.492	192.497	927.825	650.823	858.007	504.953	227.836	784.147
O14613	O14613	CDC42EP2	Cdc42 effector protein 2	175.751	202.248	132.889	86.3234	191.867	126.694	122.245	94.7676	83.1761	147.88	126.429	131.37	92.9787	67.6937	150.568	158.911	91.8895	95.9986	64.78	124.902	230.711	77.1174	204.285	137.626	125.717	97.609	84.803	92.4523	113.117	79.8267	175.469	140.798
O14617	O14617	AP3D1	AP-3 complex subunit delta-1	63.7318	72.1072	81.8077	97.2558	83.8131	99.1402	100.015	99.2433	108.458	144.524	106.086	144.778	142.989	87.3516	100.731	97.4485	146.798	103.952	108.568	99.0629	95.4985	153.82	136.138	89.0307	140.409	141.45	103.149	107.024	105.155	118.652	100.823	105.384
O14618	O14618	CCS	Copper chaperone for superoxide dismutase	302.89	335.882	308.536	317.487	306.736	333.593	316.534	297.582	319.99	264.957	302.085	244.413	244.243	321.065	296.728	296.736	284.671	306.794	273.449	290.231	330.373	263.495	263.574	303.383	254.826	223.257	261.987	253.616	277.336	240.524	211.084	277.473
O14639	O14639	ABLIM1	Actin-binding LIM protein 1	92.8624	100.368	97.8745	101.615	91.9421	99.281	103.73	98.3573	99.8792	68.2487	94.588	68.3462	66.2032	100.704	99.6312	95.4124	68.3115	99.5224	100.329	96.8009	105.674	67.8267	55.8341	102.443	67.6155	64.5219	90.2668	92.2002	94.0593	82.8974	61.7056	86.6482
O14641	O14641	DVL2	Segment polarity protein dishevelled homolog DVL-2	34.4478	44.0026	42.4231	39.7207	74.0414	48.7231	36.2696	39.2272	44.5877	45.7159	52.7406	45.9077	28.8925	52.2621	39.1765	44.5257	34.9977	44.681	40.8036	51.1918	46.3549	41.3523	38.0927	50.072	40.1937	43.6587	44.3451	46.3453	47.0759	44.24	NaN	36.7164
O14646	O14646	CHD1	Chromodomain-helicase-DNA-binding protein 1	34.2852	74.3737	40.6182	33.3172	57.9586	36.1177	22.6559	33.4908	50.8245	48.9805	46.1496	70.0917	67.5042	28.37	48.4681	45.959	66.6493	31.894	45.1227	43.2711	43.7684	57.135	64.367	56.2547	63.0634	52.9728	52.7211	46.426	39.6177	61.3734	68.6989	43.8407
O14647	O14647	CHD2	Chromodomain-helicase-DNA-binding protein 2	NaN	32.9096	15.9185	29.6543	NaN	56.0734	31.9215	24.6382	81.8907	82.1022	66.8458	78.8479	74.8945	36.9558	45.4754	51.8451	73.927	53.0548	50.9585	44.3813	72.302	72.9786	67.3827	50.9642	82.68	81.3925	52.9052	48.7569	44.8047	66.8949	50.0731	58.1501
O14653	O14653	GOSR2	Golgi SNAP receptor complex member 2	81.1538	53.7976	67.623	70.578	96.0409	61.4242	60.2573	71.9611	96.7247	79.5027	68.7554	95.7935	123.88	97.5388	54.098	51.4238	78.9085	51.5291	59.7133	58.3097	56.1518	79.4218	68.4758	59.0912	78.4561	85.9896	70.2773	72.0711	70.0693	78.5859	89.2907	53.3836
O14656	O14656	TOR1A	Torsin-1A	83.3949	86.4168	93.1187	75.4518	54.4271	107.731	65.3421	64.123	38.1722	73.3601	44.762	56.2278	70.5178	32.0477	38.9759	27.898	57.7315	38.2036	39.6413	35.3744	22.7628	61.7928	67.5819	29.8825	81.7521	70.6191	36.0055	43.8584	32.3694	41.6612	44.8453	31.2122
O14662	O14662	STX16	Syntaxin-16	NaN	NaN	NaN	NaN	NaN	NaN	NaN	NaN	64.1241	92.8322	57.3627	79.9627	80.023	NaN	73.681	66.6731	95.1621	NaN	32.162	62.2614	NaN	65.5583	68.986	NaN	108.229	102.517	NaN	71.6995	NaN	70.9591	167.133	72.9232
O14672	O14672	ADAM10	Disintegrin and metalloproteinase domain-containing protein 10	22.0896	47.0198	59.5079	66.3334	57.0098	46.0147	37.037	44.5146	39.3476	49.0363	32.9947	30.3413	50.0349	86.5563	26.0082	27.0547	29.5751	29.7007	33.1275	32.3939	5.61282	23.7306	21.7771	18.3036	29.0277	37.5105	19.6441	25.1476	18.584	17.0585	61.7399	16.6561
O14683	O14683	TP53I11	Tumor protein p53-inducible protein 11	133.112	94.5296	67.1801	91.5489	92.1528	93.2623	63.3489	69.9095	176.584	83.6062	166.06	79.8081	66.8451	156.742	170.628	171.202	73.9501	149.974	155.745	192.17	218.541	67.2508	83.7315	169.65	67.0664	71.4045	168.135	174.868	176.88	186.321	96.7159	175.161
O14727	O14727	APAF1	Apoptotic protease-activating factor 1	95.5521	80.2081	63.4017	62.4524	89.2897	58.1702	51.3317	74.3875	62.5797	55.5217	59.119	60.341	69.5839	50.8926	53.1748	63.6612	64.8137	51.2928	58.9642	52.7739	58.1167	64.2934	52.4243	46.2098	65.9649	53.7897	54.3956	60.7178	52.2305	61.0786	119.699	64.3549
O14730	O14730	RIOK3	Serine/threonine-protein kinase RIO3	75.8195	78.8024	67.1485	74.9638	121.11	109.174	102.62	65.6328	94.6188	115.053	89.8822	115.782	116.828	90.1627	77.6898	106.9	114.02	123.393	89.6761	86.1165	59.3946	124.638	95.0334	83.8528	105.616	89.8222	82.9039	106.458	80.9954	93.6845	54.9829	85.0353
O14734	O14734	ACOT8	Acyl-coenzyme A thioesterase 8	53.7447	43.61	47.2292	44.4484	69.1517	32.8436	65.0628	27.4559	129.541	53.4596	81.8155	120.771	203.776	76.696	66.6366	67.5293	125.14	84.2365	95.4856	34.8806	109.452	116.47	73.898	41.4623	57.7316	106.766	87.4463	93.0864	87.7974	68.0904	71.5189	65.4826
O14737	O14737	PDCD5	Programmed cell death protein 5	133.047	126.371	133.488	143.9	146.823	109.036	140.515	136.945	129.694	121.385	127.74	112.811	110.729	212.519	110.974	128.954	108.581	143.117	155.523	151.918	116.251	141.475	134.736	140.741	116.29	132.173	134.454	134.369	123.278	113.417	144.645	127.924
O14744	O14744	PRMT5	Protein arginine N-methyltransferase 5	144.508	128.29	105.539	109.232	112.628	116.395	105.577	99.133	102.138	138.707	121.535	133.304	133.149	103.503	101.368	109.671	154.585	95.9478	107.219	97.2587	96.8471	139.051	125.77	103.855	147.62	150.314	105.931	107.373	112.853	117.546	164.222	109.326
O14745	O14745	SLC9A3R1	Na(+)/H(+) exchange regulatory cofactor NHE-RF1	111.79	130.705	115.643	147.068	104.5	129.401	136.614	114.13	213.47	96.4975	195.015	104.352	125.01	254.161	178.775	182.308	122.95	192.808	226.92	189.625	204.739	121.936	78.1677	213.48	117.034	105.395	190.183	187.277	187.428	183.268	73.1162	159.558
O14763	O14763	TNFRSF10B	Tumor necrosis factor receptor superfamily member 10B	51.5783	27.0434	45.9029	29.4537	32.5556	37.8409	28.4673	38.158	40.6588	58.619	35.2088	53.1229	57.5031	47.8263	25.3541	37.4221	58.3322	50.8343	45.6448	46.8147	52.2331	51.2952	58.098	37.5224	48.9535	53.003	36.1763	37.7834	25.3135	39.6694	30.5286	35.0698
O14773	O14773	TPP1	Tripeptidyl-peptidase 1	102.082	84.1083	101.951	89.2763	87.0009	85.8139	87.9648	81.0383	91.5289	86.0465	80.0047	70.674	70.4689	111.893	77.0228	90.8538	89.0759	109.008	105.451	94.9627	77.2701	98.2953	62.2039	87.0092	94.9011	99.0217	90.222	81.2508	72.6824	69.5829	50.7018	66.2948
O14776	O14776	TCERG1	Transcription elongation regulator 1	167.981	181.226	173.242	173.029	160.863	159.834	184.756	173.547	138.905	150.696	131.682	161.954	159.861	126.034	135.745	146.005	160.96	150.724	136.229	146.271	134.846	162.422	164.978	139.632	152.913	160.919	145.318	139.209	138.928	147.499	146.718	140.257
O14786	O14786	NRP1	Neuropilin-1	97.0718	99.1242	104.713	91.5013	110.805	79.9031	92.3513	98.6986	84.603	100.065	91.9156	94.7918	93.7986	100.992	71.0939	77.7697	89.9653	84.6267	74.3373	99.9446	59.5684	104.161	100.494	73.0874	102.091	88.5056	82.7088	87.8098	78.9648	84.7503	73.3284	84.7446
O14787	O14787	TNPO2	Transportin-2	22.999	55.227	64.1846	56.1382	53.7349	61.5893	76.8859	61.4945	59.1247	54.1883	61.8971	63.8993	60.5075	49.2894	64.9398	62.4201	51.7941	68.5003	69.5844	55.9499	56.8875	57.2331	50.6185	48.712	57.5157	53.4654	55.4131	61.1505	57.3717	54.6802	19.5162	49.2931
O14798	O14798	TNFRSF10C	Tumor necrosis factor receptor superfamily member 10C	61.61	55.2543	59.2558	49.6634	58.3935	44.5504	55.7563	42.9207	49.8078	120.435	44.6689	91.0929	109.122	41.386	48.263	44.3983	99.8595	46.6431	45.5859	51.9274	27.4463	82.8365	113.066	38.8807	100.96	98.1612	36.0941	47.7288	44.6423	38.1124	118.935	41.9731
O14818	O14818	PSMA7	Proteasome subunit alpha type-7	494.811	497.716	415.94	375.479	502.301	439.41	377.627	410.642	305.859	314.79	293.711	268.187	282.504	327.162	322.733	257.073	269.934	225.841	261.957	283.957	293.847	255.571	330.394	287.602	350.041	323.694	286.874	298.699	286.658	305.51	278.819	292.989
O14828	O14828	SCAMP3	Secretory carrier-associated membrane protein 3	41.6239	65.6842	45.0388	55.6888	31.8817	41.6574	45.2262	41.8747	60.3158	79.3658	66.2794	79.165	73.0325	70.9982	57.7159	61.7863	75.3908	62.437	67.9449	72.5031	48.0671	68.4545	63.8268	62.0507	70.1287	76.8893	58.5563	57.862	64.1939	70.25	53.0409	66.7544
O14841	O14841	OPLAH	5-oxoprolinase	71.2518	13.1157	37.1069	47.3991	23.05	41.2844	41.1148	37.2449	80.9647	19.6518	74.7348	29.9098	26.9333	69.3296	72.3609	70.5292	27.157	88.5739	76.4126	92.1657	68.9742	35.4536	27.4103	66.0895	27.8616	20.452	59.2808	61.3539	75.6355	58.3872	NaN	60.5149
O14874	O14874	BCKDK	[3-methyl-2-oxobutanoate dehydrogenase [lipoamide]] kinase, mitochondrial	32.2013	46.551	41.1092	34.5423	42.1765	43.3978	39.0517	38.7183	71.0177	76.2613	68.5211	61.0204	74.9499	62.0798	92.095	53.9507	67.5664	68.7397	69.5261	70.9178	68.2344	65.2959	82.4068	72.3645	68.488	74.9599	58.6655	61.5396	69.7901	66.6519	75.6829	76.0652
O14879	O14879	IFIT3	Interferon-induced protein with tetratricopeptide repeats 3	258.438	192.759	162.492	163.344	228.594	145.214	155.268	228.023	143.35	30.8731	224.974	36.8983	28.6906	115.954	233.197	271.937	26.5363	166.469	184.274	162.635	222.431	23.6861	28.4676	217.175	21.2383	29.951	181.278	199.286	142.345	189.829	18.3277	187.918
O14880	O14880	MGST3	Microsomal glutathione S-transferase 3	74.775	89.5415	88.2641	92.2731	70.5505	66.673	61.6811	126.006	264.105	306.72	297.611	298.802	358.463	272.403	260.742	236.778	251.644	224.838	290.435	261.741	181.994	283.295	204.308	204.908	265.615	321.71	322.338	321.214	270.723	310.469	219.393	303.549
O14893	O14893	GEMIN2	Gem-associated protein 2	NaN	39.488	28.2357	48.1508	NaN	40.8743	46.0231	37.6566	51.0362	56.3486	45.5744	54.4057	37.8897	46.4042	37.8833	45.2907	57.911	55.1973	46.2587	28.6966	26.4641	48.6346	30.4868	29.4131	55.2098	55.9561	55.9289	64.5738	64.2372	35.8393	71.0316	42.5106
O14907	O14907	TAX1BP3	Tax1-binding protein 3	3940.87	4055.16	3121.58	2602.15	4211.67	2781.35	2129.3	2338.21	793.703	966.31	714.441	843.726	946.357	1372.08	807.23	631.629	738.028	594.22	762.712	692.542	896.642	669.945	1226.78	864.049	727.534	722.732	588.175	694.238	573.963	559.138	994.914	649.964
O14908	O14908	GIPC1	PDZ domain-containing protein GIPC1	97.4392	93.0191	91.9095	89.9962	101.471	97.5528	82.1624	80.9267	89.0074	67.3616	90.3813	71.4482	79.9924	74.8419	84.2671	78.9432	57.3072	84.595	89.3383	71.9294	72.6481	73.4112	70.4701	79.1379	66.902	69.5483	82.3349	86.7453	86.7103	88.4668	68.134	72.5099
O14920	O14920	IKBKB	Inhibitor of nuclear factor kappa-B kinase subunit beta	61.1481	75.2801	75.4825	67.542	58.0959	62.1581	84.3734	73.3634	84.9194	77.3045	85.0133	82.7936	82.1203	61.6485	74.3456	80.4086	80.4146	80.6372	79.802	74.4068	73.9898	84.3472	77.3963	61.1125	80.8924	81.3536	71.3881	81.3654	72.5684	83.0556	74.7256	68.2046
O14925;Q5SRD1	O14925;Q5SRD1	TIMM23;TIMM23B	Mitochondrial import inner membrane translocase subunit Tim23;Mitochondrial import inner membrane translocase subunit Tim23B	80.3275	123.798	117.955	101.104	92.2991	98.0113	76.9973	75.1432	190.485	263.533	213.87	261.148	261.896	243.053	225.302	197.566	255.793	214.329	243.067	224.727	189.499	252.358	223.751	241.58	271.13	270.919	191.719	216.791	199.97	219.489	388.799	218.157
O14929	O14929	HAT1	Histone acetyltransferase type B catalytic subunit	302.151	301.31	266.862	251.174	335.334	285.525	263.731	272.333	241.243	269.19	242.134	291.571	251.469	230.856	273.514	237.361	261.064	237.275	234.093	241.151	223.244	260.819	229.035	218.873	280.716	254.815	228.967	250.616	244.865	220.533	312.294	228.275
O14933	O14933	UBE2L6	Ubiquitin/ISG15-conjugating enzyme E2 L6	137.858	125.887	145.299	149.833	156.385	154.928	138.132	165.924	153.048	47.6307	162.059	52.8618	48.6977	133.122	151.279	160.349	50.5409	158.102	159.431	132.489	137.843	44.5416	57.858	162.755	38.4527	44.0651	154.194	154.127	140.597	167.158	52.2698	130.307
O14936	O14936	CASK	Peripheral plasma membrane protein CASK	43.8423	30.574	46.9193	55.1401	40.0516	47.6711	50.9648	53.6648	41.6049	34.1049	45.0211	25.6289	40.3197	34.0312	37.6282	33.3192	29.4962	26.8535	34.5161	27.7714	20.6617	26.8555	17.953	22.7288	25.7993	29.7714	28.7479	34.884	28.0362	34.9339	17.5431	25.486
O14949	O14949	UQCRQ	Cytochrome b-c1 complex subunit 8	203.332	88.2724	279.638	254.168	75.5291	175.078	62.0926	134.302	221.027	196.932	202.057	196.592	202.518	394.647	177.333	187.892	200.707	138.277	192.088	154.039	237.829	190.091	157.517	232.8	216.691	213.707	130.678	117.001	132.668	125.516	337.579	126.315
O14950	O14950	MYL12B	Myosin regulatory light chain 12B	61.8122	149.061	378.576	102.803	176.298	101.304	94.5787	1171.71	327.329	8.31519	NaN	4.84024	1313.09	10.6237	9.94232	11.1866	NaN	415.714	NaN	28.8871	NaN	10.8154	27.0546	NaN	NaN	6.91744	365.562	106.81	48.7718	57.9938	8.08536	57.3671
O14964	O14964	HGS	Hepatocyte growth factor-regulated tyrosine kinase substrate	103.078	70.7752	97.5913	80.1073	87.9985	108.488	78.1395	82.6197	76.9423	102.399	71.9889	109.559	110.245	63.918	67.4235	77.0635	108.732	61.6169	68.9273	70.8777	58.2967	100.636	91.7665	54.6758	121.455	114.248	71.3421	77.3556	64.9974	85.3801	87.3236	75.7648
O14966	O14966	RAB29	Ras-related protein Rab-7L1	NaN	10.1196	19.5193	19.3897	40.7754	NaN	13.1088	23.4102	21.0684	48.4714	33.0224	42.5221	42.8747	17.9107	31.0853	22.1136	26.3039	8.37343	10.0716	27.2559	11.2831	13.8444	17.0065	NaN	37.5973	41.4295	35.4238	16.3276	29.4097	47.8001	37.3709	28.7917
O14972	O14972	VPS26C	Vacuolar protein sorting-associated protein 26C	50.8314	51.8305	58.7188	66.103	76.5543	48.4936	61.7909	58.3264	66.6514	59.0193	65.6212	57.1133	51.0294	86.3119	63.4376	66.1475	46.1745	66.9212	75.3639	80.4233	72.3905	46.9357	43.8109	63.1749	43.0733	45.4975	50.6618	60.0816	61.5221	51.1431	36.4999	63.8046
O14974	O14974	PPP1R12A	Protein phosphatase 1 regulatory subunit 12A	107.118	83.9634	104.789	101.069	104.016	95.3033	102.109	103.338	99.3106	81.1043	106.643	82.2692	88.2773	127.037	102.403	103.907	82.7778	109.165	104.483	104.393	95.688	77.9362	81.4858	96.1825	82.7595	83.5779	109.186	106.854	107.938	101.976	94.1786	98.5981
O14976	O14976	GAK	Cyclin-G-associated kinase	77.6739	82.1949	72.1491	68.3303	88.0836	68.8656	66.1424	70.0336	73.2218	84.2762	82.5033	91.7345	87.4673	71.9446	80.8929	80.3344	80.4209	82.6907	75.7874	89.9295	80.7763	90.9815	73.5266	82.2949	81.1992	76.352	74.3132	74.5021	82.4886	73.3481	68.0617	82.8137
O14979	O14979	HNRNPDL	Heterogeneous nuclear ribonucleoprotein D-like	196.942	231.013	211.644	235.607	227.056	204.964	208.625	231.083	199.192	124.645	182.817	134.809	151.917	278.044	168.772	171.874	128.192	182.325	189.97	192.161	185.609	124.439	130.764	182.458	110.916	111.14	197.533	183.643	180.039	171.907	83.4729	156.114
O14980	O14980	XPO1	Exportin-1	139.929	139.652	140.63	137.854	144.509	141.715	141.677	142.909	148.308	150.518	150.647	153.07	149.673	128.402	145.632	139.751	157.762	137.545	141.897	138.348	129.837	156.674	138.959	129.507	147.878	147.56	152.941	143.906	150.679	155.952	150.817	148.342
O14983	O14983	ATP2A1	Sarcoplasmic/endoplasmic reticulum calcium ATPase 1	NaN	443.613	46.5566	43.4923	1725.06	58.3559	1854.99	300.067	363.825	254.717	316.07	274.444	295.821	409.207	224.356	174.438	141.127	NaN	NaN	256.25	NaN	107.374	158.501	NaN	157.971	192.466	351.809	415.063	314.629	421.223	NaN	220.727
O15013	O15013	ARHGEF10	Rho guanine nucleotide exchange factor 10	124.187	84.3455	78.4754	89.0664	137.309	92.5074	88.1907	82.4234	80.6782	103.273	65.229	105.475	107.06	63.6209	74.6406	69.2551	90.7943	57.6698	62.551	61.595	55.1365	82.6292	90.7411	48.523	94.8911	93.1895	73.6822	74.655	73.5513	72.0105	87.8498	67.4237
O15020	O15020	SPTBN2	Spectrin beta chain, non-erythrocytic 2	37.3251	27.0512	37.7131	34.8087	32.1519	34.669	40.8341	40.7753	69.4269	35.4823	58.1977	34.8874	36.4221	70.0901	62.3544	65.5171	37.8243	65.1482	65.1094	69.808	60.4261	33.9457	34.3694	55.4683	30.6642	33.1838	63.6354	70.387	67.5451	62.5286	29.6733	59.6617
O15021	O15021	MAST4	Microtubule-associated serine/threonine-protein kinase 4	86.3696	48.7721	86.6876	84.7346	46.4106	91.7412	78.8629	60.2314	77.6552	89.8979	75.2027	97.7173	90.8046	76.6308	86.0546	68.5005	95.7072	66.6918	52.5514	72.6883	34.7454	96.4735	51.5762	33.9842	80.3586	79.2199	60.6179	75.4357	48.2293	63.1361	45.4767	52.4065
O15027	O15027	SEC16A	Protein transport protein Sec16A	133.06	130.423	136.376	131.472	125.781	128.953	143.946	138.884	133.898	134.132	134.816	135.94	137.025	136.161	137.674	139.676	139.994	145.788	137.986	135.696	134.386	136.623	150.278	130.576	140.092	133.437	141.055	142.003	139.239	136.773	105.705	131.003
O15031	O15031	PLXNB2	Plexin-B2	NaN	21.4087	12.4457	33.4939	NaN	31.0812	40.188	25.8353	34.2739	58.4717	43.0275	59.1773	61.207	40.2042	31.8064	39.2043	45.1376	57.5078	37.9061	50.3508	32.7468	51.5956	62.2939	35.2445	54.2154	59.624	52.1544	50.6952	47.6537	57.5167	41.371	48.0981
O15040	O15040	TECPR2	Tectonin beta-propeller repeat-containing protein 2	NaN	106.799	108.671	133.535	88.5463	94.3263	136.086	105.949	92.0656	89.5811	100.621	69.4843	73.2339	97.3325	92.3626	76.4079	76.141	92.8629	102.954	106.927	92.3555	85.0815	88.0405	82.2114	92.7868	97.3795	64.993	103.645	74.8855	82.4876	63.6665	76.7115
O15042	O15042	U2SURP	U2 snRNP-associated SURP motif-containing protein	60.7222	71.5489	66.1965	66.0518	72.7659	68.6051	68.1311	67.908	55.7617	54.6483	55.9662	69.4143	61.8262	53.983	52.2913	53.1084	58.6944	58.2162	56.3476	52.4501	51.694	60.2418	55.456	50.732	60.5515	61.6781	56.7549	55.5022	54.3672	53.5199	50.1474	50.9199
O15056	O15056	SYNJ2	Synaptojanin-2	119.143	111.004	129.108	123.945	111.963	123.352	136.1	116.905	90.3583	118.815	83.7019	106.543	108.197	65.2384	81.0303	87.5613	110.042	76.9317	72.5371	80.1143	77.5495	107.581	90.7161	69.7681	120.484	119.183	79.7191	82.9811	80.7534	80.174	52.4131	84.2966
O15061	O15061	SYNM	Synemin	61.7884	85.0447	82.8621	82.0603	90.5182	76.7378	80.0856	77.9704	113.912	22.8731	102.538	27.7361	24.6331	101.221	96.1359	93.0886	20.2848	84.8222	75.618	87.4944	74.7409	14.6167	19.0634	79.234	20.5896	21.3686	89.8261	89.8756	95.2379	82.2451	38.3636	86.4393
O15063	O15063	GARRE1	Granule associated Rac and RHOG effector protein 1	NaN	58.9516	94.6284	115.292	41.5856	114.14	145.457	112.118	89.8028	69.8268	93.4918	74.8979	60.2255	87.3048	96.194	72.3362	76.8205	94.5237	105.007	103.456	69.5851	75.4583	NaN	87.6481	74.6937	74.3518	105.343	103.118	122.522	85.2188	NaN	85.4418
O15066	O15066	KIF3B	Kinesin-like protein KIF3B	16.3759	11.8572	35.2258	49.7118	34.3594	24.9749	43.7442	45.1171	28.5243	30.9435	28.4781	34.9563	29.0826	23.9697	21.2103	22.7353	21.9443	22.518	25.6218	27.6856	25.1783	24.2606	33.4457	29.8595	23.1456	22.0809	21.4787	30.4101	23.5763	22.5331	10.2155	20.4672
O15067	O15067	PFAS	Phosphoribosylformylglycinamidine synthase	113.166	121.381	108.438	122.384	128.257	111.946	107.536	112.091	134.556	126.479	114.692	127.152	128.852	126.001	129.63	121.031	128.005	113.198	105.821	106.802	106.681	126.142	118.909	100.239	131.434	133.347	109.24	119.964	120.539	119.856	113.09	111.751
O15083	O15083	ERC2	ERC protein 2	929.728	673.003	698.507	618.274	834.413	298.456	500.843	543.9	381.633	436.141	467.493	686.102	462.826	287.805	396.632	326.274	650.677	445.377	500.02	445.389	297.226	745.937	816.161	401.375	319.282	518.41	605.226	684.779	515.521	627.919	514.488	565.954
O15084	O15084	ANKRD28	Serine/threonine-protein phosphatase 6 regulatory ankyrin repeat subunit A	NaN	61.081	89.8316	82.7062	100.673	74.5648	72.4396	89.0892	91.8867	71.5076	85.2149	68.453	64.8776	89.6457	76.6688	81.265	65.8463	92.2539	85.0089	78.3662	88.2805	65.5286	64.9138	68.2731	52.4462	64.9471	74.9595	76.0234	66.3366	63.7624	49.4866	75.0471
O15091	O15091	PRORP	Mitochondrial ribonuclease P catalytic subunit	NaN	40.948	27.0033	25.8588	26.6882	12.4376	13.7758	23.2424	55.2092	125.729	60.2763	119.943	109.675	52.3923	63.822	57.3442	119.448	65.5416	63.9843	80.4072	36.2241	109.777	134.102	56.0689	104.174	107.961	61.7945	68.2219	69.5254	67.1398	86.7527	78.615
O15111	O15111	CHUK	Inhibitor of nuclear factor kappa-B kinase subunit alpha	38.2009	37.0818	73.85	81.2368	NaN	56.4947	82.4034	47.4212	66.0338	49.6958	69.2544	47.6987	64.2568	67.0693	37.8282	76.0693	91.6314	77.9189	80.4215	68.2699	31.318	99.4609	41.7232	46.3653	84.5636	64.6847	48.8053	62.1729	64.0251	77.4923	NaN	34.4835
O15116	O15116	LSM1	U6 snRNA-associated Sm-like protein LSm1	182.856	188.945	214.396	217.988	160.853	225.063	209.845	250.186	237.173	140.145	174.277	136.166	125.39	255.671	213.682	210.726	162.406	225.686	220.455	199.826	235.757	150.28	126.039	224.674	116.321	113.443	225.238	206.329	183.563	177.014	86.2942	183.594
O15118	O15118	NPC1	NPC intracellular cholesterol transporter 1	114.97	95.3563	167.301	187.488	114.923	160.111	125.81	110.769	200.265	70.6236	174.576	70.2464	77.1895	197.097	153.026	146.907	77.0158	152.9	174.783	179.757	180.303	77.9927	76.9709	215.971	80.4928	66.0569	173.625	150.46	147.911	160.333	70.3516	119.589
O15121	O15121	DEGS1	Sphingolipid delta(4)-desaturase DES1	NaN	NaN	27.9575	27.8898	NaN	29.9591	49.3005	27.4212	88.2495	69.1171	88.2542	72.9587	83.8591	184.2	67.5277	87.0618	58.2121	60.3406	31.0762	95.3472	43.8979	58.2686	44.2494	27.1482	52.1247	61.5557	30.2297	58.8995	33.9117	21.1245	73.0428	44.4399
O15123	O15123	ANGPT2	Angiopoietin-2	185.836	95.0239	171.759	191.857	249.347	192.335	187.508	148.492	311.71	112.899	278.383	141.355	112.828	276.938	287.145	288.203	102.594	277.158	279.92	288.544	335.813	103.904	109.982	272.302	104.139	93.7661	233.9	251.936	277.809	169.923	NaN	209.492
O15126	O15126	SCAMP1	Secretory carrier-associated membrane protein 1	64.5211	35.664	66.8619	59.751	97.9215	60.7649	56.4886	51.7999	75.2113	118.255	65.6698	96.4298	100.294	62.2706	73.7382	73.9295	117.432	77.4616	75.8344	66.8023	82.648	111.044	118.224	78.7505	111.516	109.113	64.7904	68.9521	57.6606	66.2096	88.7553	75.0775
O15127	O15127	SCAMP2	Secretory carrier-associated membrane protein 2	38.6663	70.3055	117.572	103.13	54.3843	67.0728	63.0735	66.8863	63.9938	112.818	81.96	75.2006	84.1715	126.107	60.8036	67.3798	66.401	56.3975	72.8293	85.1054	51.7628	61.429	74.1111	60.6382	80.0225	86.0896	64.3777	62.1308	58.9779	66.2742	78.8177	52.9548
O15143	O15143	ARPC1B	Actin-related protein 2/3 complex subunit 1B	131.219	134.579	173.021	167.639	93.4976	176.936	141.673	181.454	193.159	295.394	174.69	306.027	319.255	228.282	245.464	340.35	296.807	145.448	136.948	130.628	177.496	316.306	255.458	171.157	283.992	303.365	154.062	181.324	120.808	133.775	180.089	118.364
O15144	O15144	ARPC2	Actin-related protein 2/3 complex subunit 2	171.516	160.149	178.126	155.672	195.962	192.492	178.006	157.419	113.658	102.93	132.693	109.929	113.26	168.984	120.802	117.527	93.066	112.235	126.299	108.164	108.058	98.0067	108.97	113.161	111.375	118.606	126.193	125.748	127.194	131.966	106.956	122.322
O15145	O15145	ARPC3	Actin-related protein 2/3 complex subunit 3	186.904	174.223	179.717	175.583	179.558	174.5	187.171	207.746	183.171	148.06	185.064	159.029	157.37	257.87	170.152	175.105	149.582	193.63	195.531	179.666	209.77	146.067	145.342	183.568	125.034	154.628	198.56	205.106	207.607	183.821	127.725	172.811
O15155	O15155	BET1	BET1 homolog	170.566	125.998	159.069	157.722	97.6414	108.126	117.842	139.471	214.565	298.417	210.33	317.22	281.493	298.147	215.837	197.899	201.06	181.865	202.06	282.986	154.486	209.721	202.709	200.62	264.423	291.452	258.481	260.684	207.396	180.38	197.161	241.904
O15160	O15160	POLR1C	DNA-directed RNA polymerases I and III subunit RPAC1	107.758	110.158	101.541	94.3474	124.822	102.703	101.941	105.296	96.1904	107.712	102.819	100.293	107.735	99.7806	105.262	114.056	115.502	95.8903	94.1119	102.04	110.914	118.833	99.097	102.36	103.898	103.278	102.663	106.25	97.6629	89.158	87.9848	100.399
O15164	O15164	TRIM24	Transcription intermediary factor 1-alpha	50.2019	99.4608	75.215	87.2625	67.8352	81.2287	79.7393	57.7169	86.0425	81.0937	81.062	73.5053	74.9267	67.3304	61.9987	75.2827	91.7309	96.434	72.4957	81.4061	81.202	85.4287	68.516	78.6205	86.6263	65.093	73.9485	61.0485	57.4482	65.1814	56.1983	70.8382
O15173	O15173	PGRMC2	Membrane-associated progesterone receptor component 2	104.972	235.274	164.235	111.883	114.337	117.203	109.823	102.795	87.9719	118.454	75.5825	110.087	121.368	68.8958	71.1159	68.3076	102.298	65.1477	84.8537	91.055	79.5739	113.689	145.789	86.8313	119.806	121.547	78.8011	70.1999	70.0928	75.7663	44.3359	76.3322
O15211	O15211	RGL2	Ral guanine nucleotide dissociation stimulator-like 2	99.095	69.2843	90.0095	106.707	84.1298	88.7599	104.757	113.843	121.496	77.4117	142.85	81.0699	75.5073	120.044	153.449	150.209	79.8665	162.107	150.188	146.939	142.862	88.0331	60.4808	131.093	74.8781	63.788	131.302	125.732	136.178	132.855	22.9639	123.225
O15212	O15212	PFDN6	Prefoldin subunit 6	249.198	264.161	217.644	223.725	288.185	228.848	232.246	235.96	207.03	198.954	172.466	196.195	200.665	254.753	194.101	181.45	192.928	186.442	161.338	183.196	148.551	177.769	176.17	167.987	200.763	196.455	179.932	170.615	172.55	153.09	192.579	191.947
O15213	O15213	WDR46	WD repeat-containing protein 46	NaN	NaN	26.88	9.58176	NaN	NaN	21.5841	19.7992	28.3249	129.162	40.7198	93.3569	98.8516	27.6422	24.3027	28.7077	73.4044	28.6303	22.6861	22.6649	26.4754	89.4646	66.0541	15.7198	78.6805	132.2	15.4402	21.1758	25.1277	26.6019	42.0854	29.3878
O15228	O15228	GNPAT	Dihydroxyacetone phosphate acyltransferase	NaN	47.5942	5.2545	25.0125	NaN	19.8405	34.8031	29.7517	25.7593	62.2969	26.2747	60.8408	83.5277	19.2202	24.9845	20.5678	45.2666	20.982	20.0091	21.5833	22.2892	40.247	44.9137	15.2719	58.3643	69.8033	25.806	24.746	20.0971	35.5272	46.7797	25.4838
O15230	O15230	LAMA5	Laminin subunit alpha-5	111.376	58.6062	48.6401	96.0519	83.0977	83.5699	73.0646	80.47	18.1888	35.5227	21.0012	30.1311	26.5671	14.2725	12.2768	15.4889	23.5108	29.0904	11.8573	14.1024	NaN	20.6548	35.7303	26.2174	31.8165	33.2293	16.6584	18.4027	22.1249	15.8445	NaN	19.9396
O15231	O15231	ZNF185	Zinc finger protein 185	157.509	180.336	201.577	201.722	157.423	198.838	200.943	183.567	65.7354	104.881	66.6115	109.711	113.019	70.2846	69.3917	73.7553	110.638	61.4694	69.2376	59.5195	65.8601	113.575	99.5998	65.879	113.714	105.442	67.6367	65.8777	69.3801	64.1673	108.158	60.3818
O15235	O15235	MRPS12	28S ribosomal protein S12, mitochondrial	NaN	73.204	88.7795	72.2137	81.1497	90.4261	60.1724	64.1034	132.091	224.107	154.665	199.006	189.961	152.653	132.653	121.15	197.368	137.507	119.077	134.803	137.495	195.362	176.227	122.199	193.246	187.464	120.009	124.165	127.646	140.742	174.618	109.38
O15254	O15254	ACOX3	Peroxisomal acyl-coenzyme A oxidase 3	19.9515	59.261	28.6496	48.9854	NaN	39.8046	54.5619	49.7264	100.833	196.08	94.2571	189.232	190.419	86.3172	76.0967	65.6717	157.323	88.3564	85.4336	87.112	63.8928	196.494	246.21	63.9425	190.266	203.655	75.1994	99.3803	86.578	101.893	150.539	81.2372
O15258	O15258	RER1	Protein RER1	307.057	423.014	387.322	351.315	271.927	363.059	269.64	302.556	211.514	577.949	227.532	481.717	450.208	152.727	245.948	212.555	478.13	193.175	234.087	249.178	204.361	447.844	700.068	190.362	525.256	566.327	214	248.243	193.75	233.618	427.944	209.839
O15260	O15260	SURF4	Surfeit locus protein 4	68.6129	101.547	62.8815	66.7538	44.0467	62.567	46.4619	47.569	72.8089	53.3261	57.8843	73.2666	107.216	64.9953	50.6148	40.2467	24.0568	45.4717	12.5554	28.0159	32.1422	15.3973	16.2637	6.7988	74.2868	95.4037	45.8717	46.5817	48.0148	64.1316	54.1309	33.8231
O15269	O15269	SPTLC1	Serine palmitoyltransferase 1	90.0906	80.5269	63.9655	69.562	58.7028	60.7483	62.1069	63.7824	128.102	227.922	124.978	216.607	227	121.885	126.68	118.406	195.637	104.787	98.0882	129.813	103.549	198.441	177.866	105.286	203.652	220.96	133.07	120.774	120.749	142.034	207.135	130.97
O15270	O15270	SPTLC2	Serine palmitoyltransferase 2	70.5029	81.4299	57.4126	78.2981	88.0686	65.0456	55.0387	67.954	97.7034	118.036	109.776	105.197	105.255	89.8115	98.7884	97.9001	108.342	104.131	112.002	99.4142	83.1979	122.851	106.256	95.8638	111.551	120.212	89.4187	87.5963	90.1924	95.1798	105.244	84.8102
O15294	O15294	OGT	UDP-N-acetylglucosamine--peptide N-acetylglucosaminyltransferase 110 kDa subunit	82.8407	99.0256	113.669	107.216	90.5024	106.266	102.394	92.9337	84.8891	77.3647	78.4489	82.5501	78.7562	83.5936	81.2978	77.4251	79.3806	92.6751	83.2243	86.597	65.1264	80.546	78.1451	87.7261	80.9179	82.7856	81.9987	82.2846	86.0343	79.3123	78.4273	88.1605
O15305	O15305	PMM2	Phosphomannomutase 2	178.794	156.793	177.052	160.178	190.606	155.316	161.591	162.233	134.176	143.922	149.15	148.037	153.673	146.125	135.557	144.331	144.947	142.663	148.689	132.221	154.38	139.777	136.097	143.87	132.867	143.229	136.41	148.298	148.139	154.819	128.125	143.766
O15321	O15321	TM9SF1	Transmembrane 9 superfamily member 1	NaN	32.6693	58.7291	66.588	NaN	NaN	32.9171	57.0217	77.6912	108.575	93.7567	83.297	81.2593	62.6194	69.9329	60.1395	94.9956	93.7295	103.597	89.0508	43.6199	99.4096	130.554	71.0856	91.3626	86.6156	74.234	78.3255	74.0419	107.33	10.091	77.69
O15344	O15344	MID1	E3 ubiquitin-protein ligase Midline-1	26.5243	40.4003	61.3784	56.7517	44.1197	47.7618	72.1238	83.2314	39.8334	42.2244	44.0465	48.3046	42.4224	59.4081	49.2	46.2359	44.516	39.4088	43.7684	33.8988	47.8469	47.9212	51.0217	42.2144	49.2307	46.0485	45.5572	38.0521	50.6162	57.8596	16.1261	44.7712
O15347	O15347	HMGB3	High mobility group protein B3	92.1146	98.6888	153.029	166.319	128.113	135.156	148.759	136.462	108.415	80.9321	123.174	75.705	89.162	211.315	93.1817	101.88	77.6756	110.885	115.297	111.921	107.204	77.3261	78.9175	87.4123	82.0408	91.0029	105.62	108.809	111.549	92.3882	77.3944	90.3598
O15355	O15355	PPM1G	Protein phosphatase 1G	133.187	114.627	116.526	126.257	116.237	95.3673	120.898	131.776	111.631	125.957	120.823	122.272	123.506	128.747	121.041	120.748	124.128	128.588	122.961	129.698	106.583	114.614	120.031	121.055	121.733	122.008	122.123	120.447	122.695	114.303	98.4632	120.505
O15357	O15357	INPPL1	Phosphatidylinositol 3,4,5-trisphosphate 5-phosphatase 2	68.9191	72.5532	67.1614	65.8609	59.9226	65.0884	63.5116	70.6461	63.7767	85.5321	63.9206	79.3274	74.6713	57.2032	76.0276	62.0899	76.3342	63.2887	56.3454	66.4215	70.3219	74.1923	92.6588	64.256	65.5217	72.3117	67.4574	60.1396	59.6963	60.153	53.6669	56.3615
O15371	O15371	EIF3D	Eukaryotic translation initiation factor 3 subunit D	74.1537	80.6636	94.0509	89.0183	85.42	70.4451	83.9407	102.484	64.4438	113.132	81.8285	105.886	107.219	128.195	76.0394	94.405	99.9205	73.5577	75.7596	92.2895	54.7035	87.609	95.5266	75.9724	95.9392	107.052	79.3196	77.9036	79.2222	81.2589	96.8844	84.6965
O15372	O15372	EIF3H	Eukaryotic translation initiation factor 3 subunit H	165.067	172.474	188.7	172.968	175.501	181.925	172.211	189.736	136.726	129.385	133.293	144.98	142.231	146.827	132.985	111.271	118.264	106.147	97.0327	120.413	104.721	105.944	111.917	88.2101	119.514	137.572	124.329	128.251	123.99	127.095	121.105	123.535
O15382	O15382	BCAT2	Branched-chain-amino-acid aminotransferase, mitochondrial	72.8635	99.6157	117.308	118.429	91.5317	117.677	111.188	114.619	131.788	168.316	119.673	156.989	162.599	118.273	124.903	119.664	179.689	125.756	120.932	137.775	135.026	163.931	171.477	150.685	164.521	160.027	118.829	125.179	109.78	119.2	128.347	122.028
O15397	O15397	IPO8	Importin-8	41.5684	48.7032	50.1293	44.6697	45.2828	43.1976	42.7058	55.5319	42.464	41.6745	41.2524	50.4492	52.2051	35.5159	34.1916	32.4642	39.4846	36.164	39.4493	35.4607	27.5944	36.6607	36.0103	27.8184	43.1112	40.0633	38.4407	43.9582	38.1212	35.9238	24.2514	36.3746
O15400	O15400	STX7	Syntaxin-7	341.863	277.886	274.708	299.232	322.067	323.221	270.705	273.181	252.803	369.741	261.139	370.501	345.719	271.317	242.145	245.503	327.592	248.686	235.839	251.76	210.38	344.563	348.561	268.077	340.772	347.771	226.441	243.306	230.918	226.025	408.373	224.224
O15439	O15439	ABCC4	ATP-binding cassette sub-family C member 4	NaN	51.3712	37.8124	32.1665	NaN	24.5165	26.4722	39.4904	45.435	110.138	62.6141	116.643	109.967	51.2906	53.4345	51.589	105.356	46.6487	54.828	60.0577	52.7152	114.486	102.916	49.4782	114.455	117.498	56.0352	67.4825	53.425	46.3827	77.1279	55.7054
O15446	O15446	POLR1G	DNA-directed RNA polymerase I subunit RPA34	89.0008	50.3794	82.9168	75.9575	61.9842	59.0223	97.0214	78.4734	62.3364	141.231	64.789	138.337	122.056	64.5203	41.0824	80.7094	131.809	80.3049	79.5038	65.5183	37.0641	135.12	89.087	43.0205	130.181	144.056	80.2404	70.7289	62.7011	45.1477	67.3503	76.3213
O15460	O15460	P4HA2	Prolyl 4-hydroxylase subunit alpha-2	127.001	125.986	141.952	142.21	117.059	133.354	121.301	132.693	94.7912	128.863	95.9318	128.21	128.904	118.329	81.6694	84.4477	120.136	103.816	99.1172	96.8517	83.0255	127.947	104.771	95.332	120.331	120.635	92.4717	102.817	87.8964	101.958	129.761	108.227
O15484	O15484	CAPN5	Calpain-5	179.142	227.376	79.8487	70.1856	181.532	NaN	50.4828	91.5099	88.7913	125.982	148.207	107.215	66.132	79.8243	151.357	166.011	209.231	405.604	289.73	179.143	296.394	297.461	245.07	195.015	161.404	78.452	50.5683	80.2221	98.8358	69.0183	150.121	118.138
O15498	O15498	YKT6	Synaptobrevin homolog YKT6	68.4824	126.181	153.741	145.607	130.96	153.809	134.744	102.199	160.775	201.691	168.092	182.087	209.39	192.554	127.219	136.087	191.336	149.158	196.962	159.657	137.739	176.155	188.372	164.014	231.966	206.201	160.719	151.422	131.025	161.023	148.728	98.991
O15511	O15511	ARPC5	Actin-related protein 2/3 complex subunit 5	204.02	208.644	229.002	209.214	195.049	213.459	251.321	207.79	202.794	167.406	163.629	144.828	149.473	213.316	182.522	184.155	153.898	197.826	164.756	180.855	165.51	173.108	158.432	159.848	155.471	170.706	164.952	161.135	155.739	163.14	162.393	170.742
O15514	O15514	POLR2D	DNA-directed RNA polymerase II subunit RPB4	96.2676	92.2228	78.2196	74.1877	112.847	72.688	73.6916	69.8264	93.47	63.967	68.4923	73.1279	81.2827	81.9278	73.8071	62.5791	70.0887	80.2678	64.0774	72.7494	74.2436	74.2022	72.099	72.2912	60.7602	64.4826	65.7868	64.2053	71.7467	72.7652	46.2146	63.2183
O15541	O15541	RNF113A	E3 ubiquitin-protein ligase RNF113A	178.827	161.775	127.108	144.821	188.975	143.627	150.796	121.467	116.874	91.9561	122.139	100.279	100.76	127.009	109.715	125.244	84.8343	156.336	127.74	138.239	143.983	79.9315	95.8778	37.2695	79.4284	71.0999	103.167	114.35	97.819	84.3649	113.681	114.709
O43143	O43143	DHX15	Pre-mRNA-splicing factor ATP-dependent RNA helicase DHX15	180.075	178.936	183.303	176.068	167.012	141.979	170.017	166.996	174.869	136.191	172.694	147.267	155.234	183.116	158.017	153.504	117.66	152.189	154.886	151.665	149.078	113.728	112.726	143.245	125.915	150.901	168.992	159.693	163.22	160.398	129.732	149.25
O43148	O43148	RNMT	mRNA cap guanine-N7 methyltransferase	251.473	211.412	149.771	157.908	143.112	138.84	210.336	156.577	145.808	123.702	162.762	130.824	124.069	147.158	156.904	160.395	132.721	188.783	144.535	163.036	172.558	133.513	110.854	137.852	111.106	126.265	160.153	167.787	177.162	158.055	57.2499	150.831
O43149	O43149	ZZEF1	Zinc finger ZZ-type and EF-hand domain-containing protein 1	55.4119	31.9696	43.2483	52.635	32.6789	43.3201	54.2632	50.0569	56.7629	37.2851	53.7862	30.8398	38.6376	53.6355	50.639	50.3011	29.4434	47.0357	47.8275	42.6484	46.2553	29.6819	21.2607	40.3243	31.9895	32.4634	58.3515	61.8796	51.1741	47.3666	38.5689	50.205
O43150	O43150	ASAP2	Arf-GAP with SH3 domain, ANK repeat and PH domain-containing protein 2	88.023	61.5904	73.5602	76.3761	78.1326	82.8424	91.2469	82.9752	81.7861	78.0531	86.7207	73.6199	87.5552	72.4702	80.4962	83.0048	93.2178	83.5442	73.3131	84.9797	82.3101	91.8487	74.5305	61.9505	86.4504	81.4561	86.2196	91.4799	89.206	84.2706	61.3711	86.9365
O43155	O43155	FLRT2	Leucine-rich repeat transmembrane protein FLRT2	124.56	139.768	177.082	192.506	166.973	224.393	196.128	195.592	116.492	76.5444	116.696	68.635	84.7271	96.7283	132.261	117.226	100.874	115.648	110.438	90.325	70.4465	103.536	100.627	83.3411	141.093	151.942	148.102	135.238	140.584	155.396	79.1638	142.591
O43159	O43159	RRP8	Ribosomal RNA-processing protein 8	196.748	225.085	242.918	222.996	242.059	231.616	210.405	184.97	245.85	346.02	259.693	314.593	290.698	208.448	287.793	231.485	306.668	267.389	220.569	250.597	209.368	255.759	268.655	166.31	234.858	237.439	189.03	213.481	223.313	193.336	232.525	151.663
O43164	O43164	PJA2	E3 ubiquitin-protein ligase Praja-2	6.01701	20.2028	29.7009	36.3211	16.349	36.9322	26.8531	36.0006	24.1228	35.8303	22.2042	44.4245	35.8621	14.4105	15.387	13.4167	16.118	15.7949	17.8672	17.9631	21.4211	27.667	27.2318	7.89549	25.9578	30.4975	12.7702	21.2781	18.7611	21.9844	3.94192	27.4708
O43169	O43169	CYB5B	Cytochrome b5 type B	56.7772	92.0927	60.2698	70.6536	117.922	61.267	43.6078	37.8673	125.361	185.252	147.017	167.65	168.801	124.373	134.639	114.001	135.1	63.3301	103.732	125.809	66.0391	128.879	106.472	91.844	155.474	171.254	119.302	126.689	114.922	140.806	169.035	140.993
O43172	O43172	PRPF4	U4/U6 small nuclear ribonucleoprotein Prp4	139.181	165.726	156.058	154.767	199.279	166.377	148.045	115.913	144.301	110.503	136.818	101.949	94.6955	163.772	129.567	111.741	108.551	123.812	130.669	120.275	145.499	125.187	106.21	125.607	104.133	109.135	104.848	130.376	118.509	124.398	141.259	101.847
O43175	O43175	PHGDH	D-3-phosphoglycerate dehydrogenase	115.373	101.81	23.4706	28.0953	38.0916	31.1987	16.7684	34.3041	27.3416	72.2376	31.0099	79.3498	71.3969	35.7323	22.8489	34.4128	69.8321	22.6526	20.6249	33.4076	27.4243	49.0462	49.9184	30.304	72.7432	83.8568	26.5441	29.8573	27.1389	27.6136	56.9691	29.1011
O43181	O43181	NDUFS4	NADH dehydrogenase [ubiquinone] iron-sulfur protein 4, mitochondrial	71.492	105.416	128.945	106.036	63.053	129.561	87.2675	107.346	80.1766	92.7055	75.6545	75.5476	82.6908	84.6503	68.5818	64.3523	76.6489	97.3703	99.7163	67.5446	60.0864	76.4081	56.0625	66.0555	91.5264	84.7971	64.255	74.9897	70.1229	66.9641	102.472	65.7023
O43237	O43237	DYNC1LI2	Cytoplasmic dynein 1 light intermediate chain 2	115.971	135.284	130.57	132.827	118.539	133.733	134.973	137.617	132.855	126.215	119.407	126.267	135.921	121.203	115.38	125.456	133.637	121.751	121.512	120.455	118.113	125.699	126.026	113.263	137.678	125.628	123.947	119.512	123.475	119.093	131.773	124.611
O43242	O43242	PSMD3	26S proteasome non-ATPase regulatory subunit 3	176.803	150.078	158.239	154.354	147.972	164.99	152.452	155.568	150.963	178.599	144.399	168.261	169.787	146.511	128.315	137.037	161.99	155.003	154.365	140.709	140.288	164.091	154.587	119.391	182.961	172.05	144.526	146.383	150.824	143.597	171.787	143.171
O43251	O43251	RBFOX2	RNA binding protein fox-1 homolog 2	101.529	102.36	151.596	112.948	122.529	115.61	113.49	114.894	103.391	96.6009	113.678	88.4037	101.027	85.3471	102.859	101.906	97.6057	113.647	103.058	83.5082	92.6017	99.4665	82.3591	90.3257	95.049	66.3758	103.358	88.7426	92.1603	88.8618	78.0137	73.2304
O43252	O43252	PAPSS1	Bifunctional 3'-phosphoadenosine 5'-phosphosulfate synthase 1	255.983	254.219	272.186	276.424	263.377	299.679	286.543	268.153	288.386	283.91	299.917	309.842	314.811	272.088	291.287	287.602	291.399	260.144	265.913	271.772	262.101	283.913	286.588	250.308	284.375	280.842	292.336	277.381	294.366	301.293	265.171	266.656
O43264	O43264	ZW10	Centromere/kinetochore protein zw10 homolog	92.8946	85.044	93.5812	89.5201	82.9595	91.9008	90.2132	94.8218	99.9102	106.668	84.6667	121.744	112.313	84.9734	85.2219	80.8487	111.404	87.4937	97.6446	83.8628	84.1199	110.233	99.3312	80.6779	121.048	110.462	101.454	100.291	93.6644	95.1709	90.044	96.7365
O43290	O43290	SART1	U4/U6.U5 tri-snRNP-associated protein 1	102.096	89.9414	97.8403	95.814	95.5429	100.576	105.29	95.9802	88.847	91.5354	91.5034	90.9709	91.4228	81.9273	84.7297	87.0042	93.9571	93.3729	87.8575	81.4713	84.24	93.8075	84.464	85.2906	85.8306	90.1533	87.5	83.1917	89.2175	85.6181	80.2947	84.5034
O43293	O43293	DAPK3	Death-associated protein kinase 3	31.9233	15.1603	102.84	142.136	17.862	94.3042	112.455	105.818	117.916	161.288	97.2999	201.47	106.481	83.4965	100.113	84.0751	142.75	93.656	122.333	93.3253	79.6832	119.605	69.0842	37.2997	117.884	127.641	74.1172	90.8925	89.3933	67.9731	NaN	41.4153
O43294	O43294	TGFB1I1	Transforming growth factor beta-1-induced transcript 1 protein	93.3488	87.8364	101.505	91.1524	75.2831	76.4964	100.444	79.6607	48.1768	57.2293	64.3313	57.9225	66.8407	79.097	34.455	55.0766	59.9877	74.4096	73.3276	69.3798	34.0186	50.3678	38.1102	53.2869	54.887	52.6881	67.3256	63.4568	63.4061	50.029	28.1021	46.8515
O43299	O43299	AP5Z1	AP-5 complex subunit zeta-1	33.7279	41.7995	49.7466	32.9783	67.497	44.2363	60.568	46.6462	70.2018	57.8119	60.157	50.0672	57.5943	65.4176	74.1444	76.3585	50.3685	66.8234	77.6601	66.7943	54.762	77.967	42.226	62.0376	57.5891	50.5613	61.455	65.036	59.6011	57.0612	14.8412	72.3133
O43310	O43310	CTIF	CBP80/20-dependent translation initiation factor	79.7768	104.775	89.8358	109.216	71.6091	104.578	96.2964	87.1136	67.7772	70.5563	85.93	80.1935	78.048	88.491	68.0822	82.8721	62.0511	83.1799	51.2395	75.3382	45.1902	56.4424	49.9455	59.4768	68.5252	69.4161	75.2633	91.4482	85.3414	74.1655	33.7107	72.3631
O43314;Q6PFW1	O43314;Q6PFW1	PPIP5K2;PPIP5K1	Inositol hexakisphosphate and diphosphoinositol-pentakisphosphate kinase 2;Inositol hexakisphosphate and diphosphoinositol-pentakisphosphate kinase 1	54.0684	54.8031	46.1631	51.8277	25.369	66.9953	54.8582	43.0975	47.8886	44.5452	43.8326	46.5807	51.042	48.7147	38.688	42.5326	33.2342	47.5148	41.9727	30.8641	39.9569	53.9042	53.3392	28.0889	42.2748	46.5495	42.2418	58.8647	42.5564	43.3541	39.1239	53.6048
O43318	O43318	MAP3K7	Mitogen-activated protein kinase kinase kinase 7	108.049	128.76	76.1183	76.2326	74.7413	84.3909	87.1488	74.7076	86.2257	80.5249	72.6397	92.0588	96.7582	87.0518	83.1444	66.0908	98.137	77.866	78.9632	74.0108	67.6442	83.884	50.2168	63.0968	78.0567	79.098	69.1521	79.5076	77.5041	77.5852	49.7273	51.7267
O43324	O43324	EEF1E1	Eukaryotic translation elongation factor 1 epsilon-1	199.983	193.838	192.306	164.539	192.382	210.187	196.223	193.64	176.33	253.555	171.425	250.986	233.42	131.901	164.832	149.172	264.077	168.69	192.693	168.297	164.666	254.028	245.959	159.096	246.046	269.921	159.775	170.393	163.321	170.277	299.998	150.774
O43390	O43390	HNRNPR	Heterogeneous nuclear ribonucleoprotein R	155.314	181.637	161.543	155.379	164.345	160.155	168.781	153.71	151.147	185.269	139.258	180.585	182.569	143.906	131.21	134.082	169.187	138.011	132.92	120.788	122.866	182.045	158.805	119.242	171.732	188.786	130.626	133.557	119.227	135.578	172.079	135.844
O43395	O43395	PRPF3	U4/U6 small nuclear ribonucleoprotein Prp3	106.522	97.0961	109.04	106.244	87.0454	118.209	127.433	109.199	110.496	143.72	110.352	145.348	134.962	107.766	85.3505	95.4861	119.03	72.2196	83.6571	85.306	95.8823	124.861	125.7	76.0407	131.197	129.713	88.8104	88.7881	94.194	99.9722	108.642	101.495
O43396	O43396	TXNL1	Thioredoxin-like protein 1	163.781	154.342	153.312	151.523	142.845	159.221	155.755	162.215	141.317	143.861	143.6	142.862	151.97	139.088	146.433	142.33	150.177	145.325	134.044	149.783	132.061	143.444	138.441	138.576	150.794	144.353	143.126	137.494	147.466	144.507	160.059	150.287
O43399	O43399	TPD52L2	Tumor protein D54	283.121	276.691	297.576	233.96	309.443	265.827	236.451	241.533	225.625	247.576	237.183	233.072	213.132	233.349	223.157	240.582	260.563	266.645	261.459	223.521	212.529	245.649	206.577	233.973	243.135	241.601	210.73	214.672	219.412	218.623	251.414	240.618
O43402	O43402	EMC8	ER membrane protein complex subunit 8	115.26	99.0014	61.4093	67.5478	110.375	80.381	65.9464	60.6554	61.4332	75.8917	65.4503	80.4001	77.7517	58.0969	53.2407	56.8082	75.0968	53.6094	53.2496	45.8845	60.0696	79.951	71.656	61.8531	77.8339	82.4746	63.0327	60.4532	47.6891	59.8247	69.8947	52.5215
O43414	O43414	ERI3	ERI1 exoribonuclease 3	503.403	430.159	376.931	457.248	544.828	528.462	552.094	562.558	546.565	529.454	554.958	611.139	591.454	471.008	615.854	546.415	584.656	549.604	549.051	545.972	545.066	639.863	646.693	529.363	529.047	439.922	591.845	540.249	586.222	549.491	595.003	547.43
O43426	O43426	SYNJ1	Synaptojanin-1	60.7841	63.9986	88.2035	78.6162	NaN	83.2246	86.611	83.9685	64.4847	64.392	90.0449	69.4301	56.788	76.2869	59.1102	77.5273	65.3426	75.1024	64.3231	91.0157	49.8374	64.7602	62.6498	73.3911	75.0431	71.9543	75.985	85.0463	66.9988	74.3937	22.7673	76.9254
O43427	O43427	FIBP	Acidic fibroblast growth factor intracellular-binding protein	40.9473	57.6555	58.7053	29.7581	14.3031	69.685	45.9008	43.4159	24.3873	47.5965	56.54	53.3948	59.3127	31.6406	46.1401	57.3978	44.53	10.6551	33.7562	31.7051	34.4556	41.1003	35.8972	18.5484	83.874	71.3684	48.8586	46.4118	36.214	52.8324	57.1809	45.8911
O43432	O43432	EIF4G3	Eukaryotic translation initiation factor 4 gamma 3	79.638	66.9461	81.6243	72.9541	80.8284	79.9109	75.356	65.3861	75.7833	86.6513	72.2479	86.8263	83.2164	62.8379	72.355	64.9113	86.9752	77.3717	68.0175	66.4546	53.2915	87.5034	73.0977	61.4333	82.58	82.5688	70.2669	72.7643	66.9654	72.0026	80.4796	72.1647
O43447	O43447	PPIH	Peptidyl-prolyl cis-trans isomerase H	87.3962	101.531	107.896	104	115.258	115.01	110.489	85.7321	93.1926	79.5809	103.052	77.1307	91.3346	94.7266	83.6706	85.6194	88.4536	98.5997	93.4238	94.269	113.872	73.0272	96.2778	108.777	78.9	89.8563	95.714	103.721	95.6332	104.63	80.5559	89.5955
O43464	O43464	HTRA2	Serine protease HTRA2, mitochondrial	114.46	115.489	165.509	195.508	114.083	173.709	173.639	164.198	197.695	124.551	136.474	116.219	160.668	157.509	117.093	178.474	119.061	33.62	53.5441	122.083	28.8797	68.9389	32.4988	77.3098	96.0599	127.114	131.498	121.797	94.0384	117.492	92.1198	104.448
O43488	O43488	AKR7A2	Aflatoxin B1 aldehyde reductase member 2	225.27	120.646	139.077	153.764	134.485	152.77	144.169	141.96	160.718	124.617	152.825	109.969	106.228	173.81	152.102	150.443	108.691	162.833	144.239	174.081	157.574	116.767	112.207	163.755	111.751	100.919	158.765	161.41	157.022	134.638	71.3229	145.486
O43491	O43491	EPB41L2	Band 4.1-like protein 2	106.495	105.987	103.262	107.357	102.362	108.411	111.285	104.348	113.388	161.349	118.667	167.389	161.528	131.629	113.321	112.554	165.678	116.207	115.477	114.562	122.724	167.476	150.481	118.176	154.06	163.576	112.622	112.371	112.743	109.088	169.165	101.193
O43493	O43493	TGOLN2	Trans-Golgi network integral membrane protein 2	122.4	85.645	92.7575	86.8624	85.0862	93.5866	97.0068	84.4822	74.3817	98.3273	72.7686	87.3748	86.284	67.4614	70.9515	65.4207	84.3621	87.2893	66.9925	73	61.9517	93.0746	124.852	56.9565	91.6292	97.5499	73.6565	78.1515	76.2995	78.5969	75.4163	93.6645
O43504	O43504	LAMTOR5	Ragulator complex protein LAMTOR5	151.587	167.293	163.455	170.917	219.159	183.358	174.152	164.675	170.043	149.301	163.622	148.297	126.69	153.062	187.221	176.283	132.091	153.364	137.732	158.807	143.242	121.336	147.168	158.637	133.239	136.027	147.475	165.8	146.206	167.982	110.076	162.7
O43520	O43520	ATP8B1	Phospholipid-transporting ATPase IC	NaN	NaN	41.5738	63.0029	86.9709	NaN	NaN	42.0848	76.2248	79.3349	73.4242	85.1506	85.8933	96.4575	99.0313	110.697	69.0145	86.6435	78.9793	93.1873	143.677	78.1388	94.7875	113.278	53.6455	70.7334	103.436	97.436	97.9277	96.9971	89.7448	105.284
O43583	O43583	DENR	Density-regulated protein	69.4332	60.9306	72.5976	62.0368	114.267	86.3752	81.2114	60.775	61.6371	84.8149	56.5312	76.7474	75.3454	38.7395	64.6699	62.8092	91.679	69.9625	60.5311	54.1572	54.1138	93.1063	54.4284	59.0931	97.0622	88.2733	56.4419	60.8749	65.518	66.6591	51.6121	64.1337
O43592	O43592	XPOT	Exportin-T	64.3409	62.7112	55.8604	71.7808	53.7922	75.3399	67.6413	62.5686	80.6179	71.9212	78.6468	73.1609	70.0496	69.9859	84.1592	66.2982	70.654	71.3876	72.7595	68.5406	67.6862	71.4206	57.6073	60.4062	64.9196	67.5323	73.957	75.2262	70.8441	75.5829	59.6598	71.6144
O43598	O43598	DNPH1	2'-deoxynucleoside 5'-phosphate N-hydrolase 1	191.666	84.7654	88.8957	52.1512	198.424	71.2038	48.9315	62.3666	55.5297	87.2729	63.144	66.0809	59.2877	50.0779	58.7135	52.7936	48.4936	49.7312	43.8203	46.7235	57.1699	42.8544	61.6655	51.551	56.3159	47.4549	43.3267	52.5532	61.6857	59.447	122.138	60.1483
O43615	O43615	TIMM44	Mitochondrial import inner membrane translocase subunit TIM44	35.4303	45.9229	44.7276	46.2702	40.2657	38.5769	37.9508	36.438	134.252	105.228	120.554	112.281	109.558	136.054	103.421	102.994	108.105	127.375	125.687	125.36	127.419	100.138	113.006	127.834	89.3138	97.2881	119.604	127.666	125.998	121.388	85.0435	118.488
O43617	O43617	TRAPPC3	Trafficking protein particle complex subunit 3	137.283	100.961	82.9832	84.5924	96.4734	74.4377	72.1325	83.9835	104.083	91.2822	105.688	105.218	92.8554	96.7126	95.9882	109.11	97.5082	91.7532	83.7632	98.0747	108.415	85.4023	71.4345	120.01	78.755	74.9444	99.7623	83.2568	91.005	113.011	92.5873	89.0143
O43633	O43633	CHMP2A	Charged multivesicular body protein 2a	406.151	276.989	224.802	240.409	301.24	258.094	249.398	191.998	256.51	258.245	281.165	280.587	259.661	255.366	225.235	262.51	349.521	318.719	287.859	264.422	267.022	326.865	260.022	276.026	290.265	269.406	262.034	259.124	249.462	267.993	290.545	214.677
O43639	O43639	NCK2	Cytoplasmic protein NCK2	32.4893	66.0122	49.165	46.5838	20.3994	66.6253	46.4446	37.1802	45.6251	37.9633	42.6084	39.3294	45.5866	27.7702	25.4789	37.3179	39.8764	29.2805	24.1423	23.2652	33.9315	41.4874	32.5475	23.6199	57.5477	44.5309	34.0061	25.2459	24.2414	33.913	44.8951	21.2634
O43657	O43657	TSPAN6	Tetraspanin-6	NaN	NaN	20.8161	NaN	32.2399	15.9593	NaN	NaN	31.7125	32.0952	24.7328	40.0703	34.8804	22.5556	36.8485	31.1725	32.3221	NaN	29.0884	36.7469	45.6385	20.8827	36.1542	NaN	42.772	24.7145	31.9636	55.7697	29.4545	NaN	18.8523	31.7148
O43660	O43660	PLRG1	Pleiotropic regulator 1	103.269	89.7306	97.1267	85.3406	66.3116	95.5703	87.1522	78.4305	82.7487	90.9471	70.2548	90.7221	86.0885	75.3246	59.0419	81.2154	100.539	72.4787	64.3237	69.5509	61.438	82.6995	91.4261	61.2892	99.3022	85.8798	66.461	66.6072	73.7982	69.564	62.0197	61.2104
O43665	O43665	RGS10	Regulator of G-protein signaling 10	72.4342	153.71	200.656	165.955	119.139	164.106	208.584	150.16	152.438	239.305	152.592	214.433	233.025	198.735	132.683	141.476	251.915	162.788	155.685	137.093	124.67	234.855	133.91	115.647	220.489	214.501	129.379	144.81	135.912	121.143	307.943	121.922
O43670	O43670	ZNF207	BUB3-interacting and GLEBS motif-containing protein ZNF207	220.874	167.778	193.071	170.055	207.5	152.739	168.09	191.165	161.683	158.227	179.827	160.436	135.559	160.065	204.939	189.121	131.67	201.316	175.831	170.974	201.137	119.76	115.24	149.797	135.926	144.362	178.079	193.408	191.142	157.593	158.58	205.372
O43674	O43674	NDUFB5	NADH dehydrogenase [ubiquinone] 1 beta subcomplex subunit 5, mitochondrial	43.9714	65.9266	72.8281	80.6781	50.2943	56.2788	42.581	43.4755	330.18	173.212	288.417	204.6	252.672	323.155	252.584	240.984	192.082	188.707	190.245	202.271	242.589	194.129	133.774	257.086	191.977	180.811	235.697	222.922	249.079	289.308	168.119	208.282
O43676	O43676	NDUFB3	NADH dehydrogenase [ubiquinone] 1 beta subcomplex subunit 3	144.285	76.5527	83.1448	102.422	124.354	65.8022	49.5732	56.4603	272.444	179.387	255.659	163.136	178.286	256.578	233.764	221.704	188.554	248.75	236.26	251.967	239.1	200.455	153.872	237.812	173.185	143.362	230.27	207.15	214.935	226.705	139.029	227.104
O43678	O43678	NDUFA2	NADH dehydrogenase [ubiquinone] 1 alpha subcomplex subunit 2	94.2666	157.72	91.5995	120.958	96.5854	104.67	72.3951	66.2933	167.521	110.085	136.328	120.781	148.23	145.296	124.556	120.8	140.742	128.233	93.14	80.7281	139.313	115.238	109.035	150.892	113.353	95.867	100.369	93.117	82.7273	115.547	118.847	88.6935
O43679	O43679	LDB2	LIM domain-binding protein 2	NaN	132.492	122.911	119.504	81.7416	100.545	127.41	125.41	124.78	96.6636	125.205	79.9402	100.106	108.716	133.738	110.575	104.197	106.488	84.1246	112.004	152.418	85.1487	73.4853	91.3889	96.4424	104.781	97.0293	100.773	122.261	106.833	54.1559	101.765
O43681	O43681	GET3	ATPase GET3	277.458	278.741	290.728	299.348	261.206	314.037	280.842	302.123	290.16	247.785	289.388	259.358	260.35	329.387	288.699	286.464	239.315	260.083	253.967	252.202	255.689	243.97	200.764	256.214	266.473	252.389	295.163	292.73	288.99	296.892	213.527	273.993
O43684	O43684	BUB3	Mitotic checkpoint protein BUB3	71.1577	124.722	148.633	162.89	90.7297	124.401	132.556	144.516	169.145	83.9824	157.888	91.2608	105.024	195.47	147.122	147.311	105.948	152.897	149.383	158.942	134.837	90.5636	82.8728	129.946	79.8925	88.2905	131.695	170.609	140.986	132.425	105.338	124.23
O43704	O43704	SULT1B1	Sulfotransferase family cytosolic 1B member 1	49.4654	44.1384	33.4487	42.0381	93.9473	38.8879	39.4847	42.8979	68.6627	189.107	64.911	200.175	204.013	69.1282	59.7013	60.4993	192.18	59.4563	66.7781	53.8571	69.8859	188.483	195.901	69.0612	197.156	190.236	60.3191	58.4818	54.0851	60.3559	189.933	56.4322
O43707	O43707	ACTN4	Alpha-actinin-4	301.119	313.914	316.254	299.229	309.375	302.446	296.062	302.866	294.397	197.787	283.888	192.461	213.453	332.439	275.811	299.54	197.212	284.25	279.658	277.96	267.255	188.25	180.214	273.263	211.673	208.624	275.993	283.479	276.449	269.992	232.506	254.108
O43708	O43708	GSTZ1	Maleylacetoacetate isomerase	NaN	4.99726	13.3601	18.3905	9.21514	14.2229	11.4304	9.75325	21.6528	10.3462	24.8083	5.22502	8.06665	32.3083	20.338	22.9807	5.69068	14.6704	15.451	25.4092	19.0654	7.14658	6.99501	17.9597	8.02341	11.46	17.7019	10.7826	15.5566	6.81801	NaN	19.0705
O43715	O43715	TRIAP1	TP53-regulated inhibitor of apoptosis 1	140.1	151.584	94.1589	99.5688	84.5248	127.228	97.7941	75.2702	110.813	106.331	97.0511	101.945	104.581	94.5832	89.5735	87.3107	129.397	113.279	121.123	97.2093	122.975	134.329	140.905	93.6951	102.318	102.908	86.3609	103.766	102.737	99.7628	124.576	73.9843
O43716	O43716	GATC	Glutamyl-tRNA(Gln) amidotransferase subunit C, mitochondrial	123.185	112.085	109.118	108.069	109.426	127.023	127.814	118.551	96.1585	138.857	98.985	142.632	130.28	107.841	99.6853	97.0688	133.144	133.532	110.867	114.015	101.668	157.638	138.449	101.456	134.753	133.069	112.329	113.117	105.589	121.354	113.596	116.169
O43719	O43719	HTATSF1	HIV Tat-specific factor 1	56.6751	68.6049	63.5055	56.4326	47.4243	65.9396	62.7102	62.1167	55.4969	62.4751	53.715	66.1864	62.491	46.146	59.3337	49.945	61.3495	59.5295	53.523	56.515	56.649	60.3016	60.3738	56.5988	67.6814	61.4707	52.9653	51.4212	56.7322	53.2069	47.7791	48.992
O43747	O43747	AP1G1	AP-1 complex subunit gamma-1	51.1527	54.4412	65.0177	59.5156	53.1654	60.4095	60.6152	57.623	55.3298	59.7689	60.2855	65.7299	66.7585	54.3439	47.7913	51.773	61.482	69.873	57.0979	54.5145	57.1335	62.2326	76.7584	60.6564	59.4909	60.4081	56.4802	56.1913	54.9216	55.8988	62.7131	53.2532
O43752	O43752	STX6	Syntaxin-6	67.8439	26.6543	37.4929	32.9298	55.9219	22.056	55.1114	42.6614	35.8454	37.2275	46.2857	40.0474	49.5576	34.9752	47.5197	30.109	36.1204	57.965	31.847	31.5564	41.6616	33.2355	71.8551	38.5776	19.9683	31.8733	38.7754	28.1349	31.2895	24.6332	47.3828	28.5373
O43760	O43760	SYNGR2	Synaptogyrin-2	NaN	211.094	261.257	199.344	255.103	285.14	117.64	151.882	NaN	144.321	NaN	140.693	108.934	NaN	87.2872	NaN	125.1	108.498	132.537	139.056	79.294	117.363	211.295	91.2522	172.333	160.165	86.693	NaN	NaN	143.866	91.9676	94.6566
O43765	O43765	SGTA	Small glutamine-rich tetratricopeptide repeat-containing protein alpha	56.1685	96.2216	105.087	94.7259	88.3052	93.4135	102.08	104.975	109.112	113.845	118.194	106.395	120.397	163.431	96.657	113.672	108.96	124.552	126.45	118.309	90.3048	106.064	65.7718	103.825	109.872	112.12	108.413	108.016	102.899	97.2604	96.776	91.6599
O43768	O43768	ENSA	Alpha-endosulfine	56.9561	119.733	170.933	111.615	111.91	152.318	128.54	147.653	121.469	186.945	132.845	150.44	169.844	83.2562	125.025	131.945	179.954	150.594	138.391	138.762	76.2504	180.571	119.686	129.705	202.398	199.664	138.365	133.938	127.029	121.779	83.7325	130.363
O43772	O43772	SLC25A20	Mitochondrial carnitine/acylcarnitine carrier protein	96.8945	39.8622	75.547	78.4287	36.5113	69.2234	45.7309	49.6884	207.501	234.861	190.39	230.996	271.945	195.481	182.878	178.544	234.542	197.731	188.462	199.473	179.437	234.829	260.296	197.646	277.966	246.7	198.531	185.056	173.221	201.263	204.371	178.989
O43776	O43776	NARS1	Asparagine--tRNA ligase, cytoplasmic	114.263	102.608	122.731	111.44	106.906	115.382	105.635	106.649	103.021	119.949	124.879	123.085	115.464	96.4814	120.253	117.817	112.051	118.111	107.464	100.628	95.3235	120.619	95.3303	94.8551	126.898	119.393	117.9	112.457	107.724	101.604	115.713	114.084
O43795	O43795	MYO1B	Unconventional myosin-Ib	56.3576	86.2496	93.3006	110.029	91.4931	94.5545	87.6887	107.317	199.636	65.3328	203.18	51.6491	55.2165	189.622	214.297	208.804	53.238	191.363	204.995	191.791	229.71	59.1544	52.3532	195.269	48.6917	51.6491	189.179	184.512	192.519	210.16	49.0366	169.509
O43805	O43805	SSNA1	Sjoegren syndrome nuclear autoantigen 1	79.7425	124.196	115.238	128.805	55.6387	111.952	94.3136	101.123	121.008	87.1082	113.99	75.3486	80.3002	163.955	82.0223	101.265	86.5642	95.4947	109.541	88.5565	101.536	105.134	59.3032	117.271	78.9239	67.2013	111.667	84.7845	70.9179	89.6618	138.096	80.1249
O43808	O43808	SLC25A17	Peroxisomal membrane protein PMP34	37.5749	NaN	44.3402	NaN	NaN	NaN	NaN	NaN	36.0361	92.8131	62.7629	108.831	102.979	46.64	57.5969	40.2	91.892	562.813	52.754	48.0236	42.2315	71.6682	95.2272	39.1495	83.6877	83.054	65.367	46.9643	43.5378	66.8301	47.2994	49.9873
O43809	O43809	NUDT21	Cleavage and polyadenylation specificity factor subunit 5	216.504	222.623	274.821	268.15	250.211	298.315	296.522	291.005	218.419	201.638	195.168	235.971	209.438	199.085	189.425	187.929	217.742	209.072	213.995	204.976	179.064	210.803	222.736	177.993	187.631	204.023	199.682	202.165	213.491	204.572	188.145	189.286
O43813	O43813	LANCL1	Glutathione S-transferase LANCL1	203.434	227.383	202.537	220.612	268.967	191.396	179.703	172.105	157.057	117.55	172.143	102.202	116.448	334.889	159.521	164.7	92.2947	105.598	147.113	149.437	106.722	94.323	77.7709	131.471	104.143	110.69	118.288	135.02	143.657	118.384	124.689	118.024
O43815	O43815	STRN	Striatin	54.6757	65.0334	78.1879	94.7888	61.3755	81.3632	84.5895	76.6659	107.294	78.2743	97.9534	76.982	76.0277	107.545	99.4503	105.268	87.061	104.594	101.577	103.819	87.7392	80.3085	74.8953	94.6301	75.7562	78.9367	100.39	99.2803	99.052	94.4658	59.1207	87.3865
O43818	O43818	RRP9	U3 small nucleolar RNA-interacting protein 2	92.8803	88.6241	104.765	94.8682	112.67	115.504	109.784	97.233	92.1439	93.4346	81.5514	95.9882	113.234	82.1276	84.2855	84.6151	104.278	75.0404	74.9774	70.3721	83.2267	101.098	64.4557	75.7781	98.5028	102.439	87.5709	87.7031	84.5601	95.9874	102.447	74.3449
O43823	O43823	AKAP8	A-kinase anchor protein 8	75.6127	86.3761	91.7683	100.797	83.652	105.43	109.674	96.6723	94.712	96.7525	94.7745	97.8558	96.1341	82.6634	88.5466	83.8606	104.128	87.3677	90.8741	82.5585	82.7406	96.6902	85.6317	95.0837	96.9931	92.665	92.1801	82.882	84.1784	95.9015	72.9419	89.0406
O43824	O43824	GTPBP6	Putative GTP-binding protein 6	24.0079	18.1259	37.3724	38.1167	NaN	37.2188	28.8379	33.367	114.773	136.246	111.044	115.691	103.884	93.2155	93.9376	100.683	115.928	154.037	124.388	129.027	101.755	138.494	119.649	107.32	124.968	125.746	105.881	121.221	97.0435	102.729	90.8319	110.784
O43837	O43837	IDH3B	Isocitrate dehydrogenase [NAD] subunit beta, mitochondrial	62.0829	47.8082	50.3932	56.5111	35.9525	50.1111	32.7738	37.7106	87.0934	104.129	81.7672	101.137	110.076	89.4923	89.315	71.8939	98.3357	77.0583	84.6405	82.0338	76.0313	100.351	110.106	80.8312	105.478	100.339	76.319	83.3791	72.8187	80.163	81.5483	75.7023
O43847	O43847	NRDC	Nardilysin	59.357	51.7166	58.3165	60.5331	76.7481	72.7617	66.486	63.5409	62.6712	45.4278	55.8297	54.4071	63.2234	50.7458	56.5376	42.9559	62.2726	57.4582	54.4207	50.1588	60.8481	58.8351	50.5749	51.0003	47.9459	47.5655	58.5865	55.9316	50.7695	60.1341	41.9017	43.0536
O43852	O43852	CALU	Calumenin	194.046	177.511	186.431	153.012	197.224	189.122	150.398	157.996	79.0318	180.51	85.6361	164.095	163.898	73.9691	80.284	81.2929	153.957	70.4956	71.9224	74.1302	60.7829	163.197	173.971	78.1718	159.081	163.829	81.6305	88.2042	76.9615	87.4453	199.717	89.0381
O43865	O43865	AHCYL1	S-adenosylhomocysteine hydrolase-like protein 1	95.5101	103.758	102.672	98.6238	107.55	95.7881	112.513	106.708	128.923	102.532	112.469	114.759	128.794	113.671	116.749	99.5538	98.8016	86.7552	92.7384	106.257	146.333	95.7538	101.241	118.204	101.877	119.826	111.546	123.631	116.532	104.718	109.147	105.391
O43896	O43896	KIF1C	Kinesin-like protein KIF1C	108.948	68.4185	62.8463	63.2315	78.3364	74.6873	68.0335	66.9554	63.7112	76.8493	58.0001	68.5441	66.7495	54.9143	68.2407	66.7685	74.1867	73.0452	71.4319	62.9039	69.5535	73.6238	72.6546	57.2359	65.4284	71.2946	54.7315	65.6886	63.2244	57.0378	71.3749	63.4252
O43924	O43924	PDE6D	Retinal rod rhodopsin-sensitive cGMP 3',5'-cyclic phosphodiesterase subunit delta	110.513	120.154	175.947	182.452	188.224	160.174	171.474	157.065	181.139	186.241	115.829	170.802	165.154	133.388	157.421	193.925	139.333	157.347	134.714	143.583	139.404	136.236	77.6319	73.4206	161.456	132.42	93.1708	146.372	79.2337	90.4278	94.4811	135.837
O60220	O60220	TIMM8A	Mitochondrial import inner membrane translocase subunit Tim8 A	96.3641	115.934	26.4091	23.2632	111.376	17.0282	20.605	19.5986	21.3633	12.5453	29.0799	19.4452	8.176	62.0793	52.5459	42.1197	94.5503	51.4049	51.9255	38.3643	67.5963	42.0646	168.105	68.1356	29.5576	7.8764	8.88542	26.8709	3.78735	6.90746	191.498	15.8854
O60231	O60231	DHX16	Pre-mRNA-splicing factor ATP-dependent RNA helicase DHX16	122.445	130.472	98.4625	103.438	135.369	136.203	119.493	119.691	97.1455	157.137	96.0697	175.691	154.629	76.0728	96.5894	87.6875	138.845	104.056	91.0097	90.2587	94.7664	149.506	161.63	81.5534	138.522	140.451	94.6834	85.0134	79.1317	94.6209	165.27	100.528
O60232	O60232	ZNRD2	Protein ZNRD2	85.4675	122.097	99.103	99.9965	138.652	77.9956	85.7062	104.717	91.8378	81.7372	92.5333	91.6559	85.0731	123.842	89.8434	114.437	92.142	88.0168	102.145	98.9132	59.4025	91.1212	67.5696	78.7966	88.2738	91.0108	92.8995	92.5032	94.6209	85.1773	61.8573	86.7158
O60234	O60234	GMFG	Glia maturation factor gamma	198.255	146.651	133.895	124.583	207.95	171.915	132.848	129.994	154.792	169.179	220.237	184.616	181.996	168.662	221.921	217.449	182.185	194.639	198.162	203.633	258.358	193.707	186.859	197.747	190.304	183.933	191.127	167.321	183.544	127.227	240.858	207.763
O60239	O60239	SH3BP5	SH3 domain-binding protein 5	NaN	NaN	47.8416	44.9369	26.8179	74.7381	55.3459	45.8299	39.4897	28.6914	37.7744	24.4554	22.0013	60.4145	47.7315	53.4243	18.7129	42.3128	36.9659	50.1514	46.8688	22.459	26.5181	41.2997	25.1392	21.1158	40.1262	36.7121	35.3906	28.5608	25.9679	46.3179
O60256	O60256	PRPSAP2	Phosphoribosyl pyrophosphate synthase-associated protein 2	158.795	107.429	123.089	103.69	120.322	87.887	92.218	128.715	99.9726	119.876	89.5641	116.267	130.779	90.8748	86.3379	84.9206	103.078	93.5769	107.022	92.8678	76.1445	100.284	109.072	74.7916	87.934	95.7234	73.9519	81.659	72.2656	76.7527	83.1033	90.4389
O60264	O60264	SMARCA5	SWI/SNF-related matrix-associated actin-dependent regulator of chromatin subfamily A member 5	90.0061	85.0156	67.7291	63.5195	78.78	79.3975	88.1281	69.0743	94.1683	203.632	91.6597	159.149	152.008	67.5958	67.6622	70.6762	131.431	70.3271	69.2402	76.3035	71.5993	154.63	140.694	66.6307	149.293	185.53	79.1852	69.706	72.6631	96.7207	106.34	70.4741
O60271	O60271	SPAG9	C-Jun-amino-terminal kinase-interacting protein 4	86.8543	79.5912	82.331	81.452	88.3471	91.8602	91.2412	92.2555	84.7562	77.4757	86.4549	79.1024	80.4897	77.044	83.3925	82.4714	82.3716	90.3978	90.5237	85.0423	75.6576	80.8573	72.922	83.1704	81.5953	77.445	82.9926	86.239	84.5128	84.1524	72.803	84.4807
O60287	O60287	URB1	Nucleolar pre-ribosomal-associated protein 1	NaN	NaN	20.8527	17.8269	NaN	3.86483	7.72605	16.3573	10.9546	7.77545	14.4142	39.6118	148.72	9.20072	11.9422	11.0662	9.94392	NaN	NaN	8.96198	NaN	NaN	NaN	NaN	19.4152	36.3986	27.6993	23.4762	16.2406	20.8321	6.20819	5.26839
O60306	O60306	AQR	RNA helicase aquarius	48.7127	56.6344	54.8341	58.2004	44.0317	55.0027	61.525	59.7501	39.8848	54.1121	46.3544	60.0109	64.1505	39.0236	38.4917	41.3972	43.7245	36.9303	27.2852	34.3301	34.8718	47.1139	32.5454	45.077	51.6021	58.3436	54.9607	52.0692	55.6182	51.1829	32.086	46.9795
O60313	O60313	OPA1	Dynamin-like 120 kDa protein, mitochondrial	39.7091	35.9379	33.2156	39.1751	30.7888	35.1887	34.0373	34.8485	59.7654	71.2338	62.0348	75.0063	77.3979	62.5648	52.7009	57.548	67.2987	60.7533	61.3137	61.1209	47.7855	74.7802	66.8905	58.1377	71.2086	75.2247	53.6851	57.734	57.6105	60.5361	61.3871	59.8299
O60331	O60331	PIP5K1C	Phosphatidylinositol 4-phosphate 5-kinase type-1 gamma	63.2675	22.4083	52.093	50.649	84.568	48.4096	64.0182	63.9588	61.8463	32.859	45.2286	36.5995	33.3477	54.8976	49.6329	64.4606	45.9396	61.8422	46.5828	56.2842	43.5801	34.9537	29.4384	46.8302	46.2367	42.1395	58.9576	54.4647	54.1398	48.8109	43.8574	49.5583
O60333	O60333	KIF1B	Kinesin-like protein KIF1B	54.5452	58.6629	46.5121	40.0229	61.1208	50.6597	51.6769	38.1555	41.6673	50.9877	45.2592	49.4561	61.4126	36.2919	46.516	48.5846	52.2117	63.9627	55.3881	47.1109	63.0658	57.2913	66.3931	45.2605	49.8084	44.2483	44.6761	43.9005	48.3433	49.8109	54.7501	49.0678
O60341	O60341	KDM1A	Lysine-specific histone demethylase 1A	80.2419	45.3137	48.1002	44.8497	33.6541	34.3853	43.0059	39.7968	49.7889	41.7264	43.6727	44.2206	47.4427	39.0508	39.1122	47.7307	34.8016	39.757	42.9487	47.4065	31.0353	42.4584	32.466	31.4884	42.2859	40.7402	45.9506	38.9991	39.023	36.3195	40.3937	34.1585
O60343	O60343	TBC1D4	TBC1 domain family member 4	40.4934	77.5312	49.2803	62.2786	35.8918	61.6445	80.7963	61.0857	72.2115	45.0837	67.5571	46.0857	58.488	56.6842	65.6167	68.5026	52.14	72.7091	73.7937	67.6752	82.7214	56.7039	43.8375	80.315	55.4422	40.7265	65.6452	63.7626	70.9146	65.5259	44.5899	59.6502
O60443	O60443	GSDME	Gasdermin-E	83.8371	69.6121	85.3452	81.6603	87.6268	83.0324	68.9198	74.7207	64.9327	80.3133	80.4781	76.6167	64.7683	81.7042	69.1844	86.9063	80.6641	89.0812	92.0118	82.4625	56.3363	75.4552	67.8918	69.4953	81.9221	81.3577	70.3516	75.2533	72.3252	62.8607	73.5094	73.0193
O60449	O60449	LY75	Lymphocyte antigen 75	NaN	NaN	28.3119	40.1556	30.6567	37.3561	33.2926	47.2338	35.7112	44.6636	40.2615	38.8727	41.7205	40.5509	33.1648	23.8047	43.0918	31.5553	35.7643	36.8366	27.977	44.3589	39.4563	39.1971	50.6342	44.899	33.1657	30.8465	30.686	36.6445	26.8214	28.8455
O60462	O60462	NRP2	Neuropilin-2	147.363	145.543	138.687	181.554	116.227	164.103	123.465	137.659	99.9278	140.604	87.3685	118.492	134.022	111.3	94.0325	82.3929	108.158	89.241	100.402	95.1392	116.283	111.624	143.582	82.3451	110.015	131.489	106.433	102.479	90.9078	100.038	120.914	92.165
O60487	O60487	MPZL2	Myelin protein zero-like protein 2	NaN	116.114	287.992	295.168	25.5242	175.128	265.675	218.372	251.861	377.28	307.63	322.191	206.737	240.064	321.688	267.439	413.904	327.213	418.486	279.905	204.465	382.479	197.641	162.558	335.194	386.452	251.123	395.04	305.911	316.222	74.6759	341.385
O60488	O60488	ACSL4	Long-chain-fatty-acid--CoA ligase 4	88.3018	72.5133	82.291	71.2941	91.3532	74.4124	69.3749	81.6618	75.9772	95.1666	86.3108	86.5611	85.1388	68.4577	88.0792	87.2875	86.3486	66.4744	81.9705	79.0368	77.1217	79.204	79.4755	67.2932	81.6032	85.5513	71.2213	83.2044	75.6841	91.8546	77.5684	77.853
O60493	O60493	SNX3	Sorting nexin-3	209.421	203.379	190.326	185.413	194.837	190.738	193.229	200.751	179.208	125.983	178.879	131.58	143.804	192.528	169.289	199.236	144.387	172.804	176.504	187.832	150.524	140.107	130.1	193.073	129.268	132.114	165.143	177.578	173.561	149.134	151.17	157.984
O60499	O60499	STX10	Syntaxin-10	18.4862	17.7029	24.5353	44.3933	NaN	26.3911	24.8563	43.4056	33.8629	35.9227	50.6216	33.6231	27.9502	39.0553	28.0279	35.0633	63.1532	199.215	180.392	57.3873	153.88	95.006	104.958	74.9951	43.2216	42.3605	40.0987	31.4475	31.2333	41.6497	37.672	30.6993
O60502	O60502	OGA	Protein O-GlcNAcase	60.6233	46.1444	53.6552	44.4287	64.8103	56.1362	48.7574	49.1318	38.4024	41.3794	42.201	41.4841	42.6096	46.9081	38.8777	45.62	44.2964	63.7795	58.6015	39.9948	48.4266	39.584	23.8702	38.7801	41.3476	38.5267	36.6654	46.0455	40.4712	53.9194	27.4862	34.708
O60504	O60504	SORBS3	Vinexin	112.903	111.04	83.1636	148.517	86.5427	53.1319	61.4195	93.2262	82.6034	135.159	83.6793	123.61	127.667	84.5369	71.7186	105.196	97.2358	25.718	26.1078	16.3	119.296	63.1586	55.4808	60.0676	58.7217	59.4955	58.3886	36.0178	47.3017	52.3041	113.199	55.1439
O60506	O60506	SYNCRIP	Heterogeneous nuclear ribonucleoprotein Q	284.353	255.751	239.488	253.188	253.922	278.583	276.588	262.234	210.073	269.582	207.649	280.694	255.752	159.528	203.715	212.666	265.46	215.99	203.401	191.504	210.95	281.194	271.018	182.247	251.065	259.707	202.904	209.795	202.128	221.763	251.029	217.568
O60507	O60507	TPST1	Protein-tyrosine sulfotransferase 1	10.9048	11.8213	NaN	12.7008	27.8267	NaN	NaN	20.2038	NaN	19.5987	NaN	16.4079	19.8777	NaN	12.3567	8.32483	9.03633	19.7278	NaN	12.8484	NaN	14.7602	46.3366	NaN	16.6629	NaN	15.8095	NaN	14.9005	NaN	NaN	NaN
O60508	O60508	CDC40	Pre-mRNA-processing factor 17	73.3647	30.465	88.1987	80.9439	NaN	35.6793	67.7089	88.6353	12.1214	65.5361	79.4558	74.8829	87.6414	55.824	10.2504	50.6519	88.831	73.0974	79.597	49.9607	NaN	87.4939	84.6972	73.8187	86.1442	103.28	66.665	66.5878	78.0162	49.925	73.3368	68.4943
O60518	O60518	RANBP6	Ran-binding protein 6	24.9083	25.38	26.6111	32.4145	12.23	26.2794	34.2101	33.0669	50.497	23.2869	29.9587	26.3088	29.4616	29.1863	30.6877	28.129	19.2743	34.1993	26.3013	33.1086	38.1258	26.2926	19.9565	27.9284	22.1014	29.0081	39.0153	40.0695	37.1884	34.061	27.4877	27.7159
O60524	O60524	NEMF	Nuclear export mediator factor NEMF	27.6418	63.749	53.2407	57.7702	87.6399	50.2609	55.112	51.4441	54.6617	116.9	58.5017	96.8477	92.5052	44.2391	52.5741	56.9526	83.1574	42.6481	42.9285	54.5373	45.9618	104.074	112.451	42.5602	81.982	115.503	47.7025	47.7601	49.2033	55.5183	74.129	53.1189
O60547	O60547	GMDS	GDP-mannose 4,6 dehydratase	64.9936	50.8273	74.1584	83.1619	86.5403	70.6079	82.1232	84.138	105.861	109.995	105.04	90.79	97.6801	106.758	103.39	107.299	90.6887	116.913	98.144	103.353	91.4897	91.7753	78.7181	106.763	90.4754	111.022	108.516	117.917	119.702	102.904	31.786	120.44
O60551	O60551	NMT2	Glycylpeptide N-tetradecanoyltransferase 2	59.7223	67.8868	63.4025	63.2589	50.768	65.5978	71.7324	61.3825	73.3498	63.3963	99.4247	51.5996	62.2751	76.1993	86.4968	89.0076	60.2656	97.956	78.2172	87.889	91.6388	55.0569	53.1036	95.7456	51.4766	58.2424	85.7867	84.485	84.5267	92.2375	64.5836	84.2363
O60568	O60568	PLOD3	Multifunctional procollagen lysine hydroxylase and glycosyltransferase LH3	151.701	155.319	129.574	128.512	167.543	127.791	138.525	118.175	89.4895	135.398	95.2546	132.524	141.329	93.6293	89.3421	85.5345	123.323	108.158	91.4453	98.7102	100.849	133.89	157.873	107.619	128.744	134.224	100.842	110.273	98.5164	102.99	158.367	101.557
O60573	O60573	EIF4E2	Eukaryotic translation initiation factor 4E type 2	104.959	96.9679	127.334	114.541	75.0027	152.99	133.83	148.864	133.254	177.536	129.858	170.106	172.267	100.994	131.961	145.298	158.307	124.484	110.7	151.118	128.239	178.339	207.24	119.888	212.383	163.136	121.588	127.201	120.165	117.215	114.966	142.69
O60610	O60610	DIAPH1	Protein diaphanous homolog 1	63.0476	61.8274	61.5477	57.0746	65.8998	63.1084	63.5714	62.8449	84.6026	117.666	86.1106	122.555	116.8	67.0994	84.1339	80.7776	102.437	82.8326	80.2922	78.7409	82.2791	98.509	113.379	80.9839	109.193	121.293	82.9086	81.7806	84.6084	85.6902	105.885	80.3916
O60613	O60613	SELENOF	Selenoprotein F	68.189	43.734	43.4609	47.4536	65.0045	28.2031	32.8311	39.9338	34.5853	28.5536	31.6721	35.1348	36.0078	33.8882	44.9959	36.7115	38.0868	39.1917	31.4775	40.2843	40.6186	28.9478	41.0159	53.2816	31.1421	34.5417	27.9109	21.7875	27.5199	23.8453	26.0097	35.4022
O60645	O60645	EXOC3	Exocyst complex component 3	92.2988	78.6355	92.6028	76.5913	81.3739	85.4792	87.8211	83.3647	86.0321	89.57	84.9542	82.4587	87.0293	65.0533	86.2521	80.9263	84.8834	78.1325	86.9649	87.2334	89.3886	85.1313	79.4383	73.3415	90.1672	84.3539	78.5542	83.3182	82.3291	87.2084	78.3833	86.3312
O60664	O60664	PLIN3	Perilipin-3	166.411	153.473	159.614	157.885	146.75	159.076	160.987	151.897	132.488	128.118	114.256	120.844	131.618	144.28	148.378	138.178	118.094	138.327	126.374	108.947	139.46	112.47	111.552	143.712	126.058	134.745	113.789	116.373	114.247	112.275	163.145	120.645
O60684	O60684	KPNA6	Importin subunit alpha-7	81.3679	63.7279	92.7419	73.5777	64.3313	75.5676	85.366	72.387	62.3576	97.7832	65.6797	80.7772	125.492	73.3672	63.0924	56.5707	86.5586	63.3455	60.8328	47.8373	47.2216	80.1029	77.2875	38.0174	111.507	93.2404	66.8627	56.9688	59.3589	70.1423	106.835	56.8578
O60701	O60701	UGDH	UDP-glucose 6-dehydrogenase	113.659	102.15	99.3829	93.7838	115.256	93.9717	85.216	92.9156	75.2931	75.8475	72.6611	83.7321	91.0486	82.7151	69.137	68.7102	71.5953	63.2993	74.6567	62.9971	73.9857	74.9627	66.0159	69.7879	77.8378	82.1148	75.8502	73.7264	73.3536	71.1965	92.2074	67.6261
O60711	O60711	LPXN	Leupaxin	72.4401	82.329	103.038	87.456	95.5676	83.2985	103.709	93.0754	51.5904	59.1023	42.3161	73.7514	76.0127	51.4053	34.3863	41.7611	59.8546	52.2082	46.248	46.2964	30.5491	57.5632	65.0881	39.8643	67.4424	70.7308	54.3785	49.8663	47.2143	46.01	63.1857	40.6461
O60716	O60716	CTNND1	Catenin delta-1	83.3109	91.4517	92.4735	93.2628	93.4508	82.8476	93.3359	90.887	131.025	111.765	121.78	116.633	117.321	150.407	120.114	121.056	107.361	124.867	127.419	124.243	124.843	109.811	105.798	133.169	119.097	117.085	125.655	122.308	124.551	121.693	106.771	107.586
O60739	O60739	EIF1B	Eukaryotic translation initiation factor 1b	44.4311	36.2508	55.6641	39.9984	44.9775	47.9723	55.3359	79.177	41.6548	46.4841	34.3312	56.541	66.8966	44.4883	21.9818	20.4909	25.5193	18.8015	15.156	20.683	13.6606	20.9447	18.8439	13.2738	28	39.6351	39.7114	34.6007	37.3411	38.7344	35.591	31.257
O60749	O60749	SNX2	Sorting nexin-2	81.8748	90.3624	85.2758	86.4808	69.8674	81.7266	86.3631	86.46	69.422	63.2948	70.4792	59.0405	63.2698	77.6081	74.5474	78.1712	66.1881	82.176	72.2719	69.9919	56.7992	62.5453	61.1136	66.0266	69.0222	68.3498	67.6859	69.7331	65.6205	59.3811	63.5759	70.076
O60762	O60762	DPM1	Dolichol-phosphate mannosyltransferase subunit 1	264.966	135.021	149.027	142.787	145.333	130.146	121.173	127.827	115.491	156.471	118.14	170.01	168.976	108.308	114.542	107.827	135.019	94.352	106.05	120.421	93.7133	151.005	134.142	99.3454	165.864	166.852	109.489	110.214	113.623	108.346	134.287	113.371
O60763	O60763	USO1	General vesicular transport factor p115	128.601	134.514	133.124	135.719	122.818	134.821	136.043	139.759	125.209	141.434	133.155	153.985	158.484	121.848	130.986	129.659	160.049	134.383	128.848	124.825	127.588	157.787	146.927	127.26	158.079	149.286	136.308	128.596	131.268	133.259	141.437	133.131
O60783	O60783	MRPS14	28S ribosomal protein S14, mitochondrial	NaN	NaN	81.4001	89.6197	NaN	55.3534	75.6463	79.4249	242.176	171.794	267.669	146.921	171.447	283.188	139.694	199.633	220.832	242.57	242.869	255.924	55.2898	221.752	20.968	119.95	171.549	174.974	194.868	202.25	205.332	226.705	NaN	193.276
O60784	O60784	TOM1	Target of Myb protein 1	123.999	120.633	142.443	138.037	116.889	123.091	119.952	151.895	124.642	106.528	133.996	112.902	109.568	165.149	116.343	124.551	97.5502	166.101	152.598	138.406	117.79	94.7109	84.4378	132.357	93.5234	107.747	151.632	141.029	132.031	128.024	89.5392	132.809
O60814;P58876;P62807;Q5QNW6;Q93079;Q99877;Q99879	O60814;P58876;P62807;Q5QNW6;Q93079;Q99877;Q99879	H2BC12;H2BC5;H2BC4;H2BC18;H2BC9;H2BC15;H2BC14	Histone H2B type 1-K;Histone H2B type 1-D;Histone H2B type 1-C/E/F/G/I;Histone H2B type 2-F;Histone H2B type 1-H;Histone H2B type 1-N;Histone H2B type 1-M	179.64	297.941	188.05	216.8	217.314	160.645	139.935	164.759	184.697	400.213	207.733	255.132	399.825	389.158	160.883	173.106	277.941	148.814	188.272	158.647	182.089	390.775	257.352	212.656	256.185	618.437	166.883	162.936	133.37	170.465	208.476	129.104
O60826	O60826	CCDC22	Coiled-coil domain-containing protein 22	89.2025	74.9823	69.1743	74.33	79.1356	72.2506	76.6502	66.9852	74.0054	58.5929	71.2177	60.715	64.0168	75.2235	73.895	73.9002	65.7639	82.7083	68.7681	73.9497	88.0799	62.0045	68.6832	76.5783	63.6514	60.0774	67.5021	72.5643	72.0199	71.5825	54.6044	69.5769
O60828	O60828	PQBP1	Polyglutamine-binding protein 1	116.878	96.5182	127.135	133.41	90.011	107.669	132.14	125.326	119.612	118.396	113.84	112.607	111.501	109.657	103.125	112.442	121.343	134.642	113.753	125.603	113.162	100.681	85.4678	106.236	96.0883	106.228	112.035	110.612	115.165	98.4284	63.4171	105.672
O60831	O60831	PRAF2	PRA1 family protein 2	105.19	100.236	74.08	89.8695	72.3782	62.4046	68.3911	33.7348	100.515	231.862	140.575	230.205	110.836	110.711	115.564	116.494	192.562	139.116	122.238	144.463	156.406	229.75	195.501	134.22	174.833	139.079	60.0597	65.6432	87.2085	77.4883	102.437	92.1298
O60832	O60832	DKC1	H/ACA ribonucleoprotein complex subunit DKC1	60.265	64.3284	84.6426	87.8223	70.8046	90.8219	88.3337	81.9531	117.98	86.7322	119.343	80.2258	90.936	134.793	104.819	108.875	93.8728	120.44	109.702	107.685	118.724	84.1216	79.1324	111.903	84.3468	81.987	118.929	105.494	95.7115	120.99	72.7776	93.4615
O60841	O60841	EIF5B	Eukaryotic translation initiation factor 5B	90.7307	83.0203	84.1507	82.0945	86.0846	78.228	80.5176	82.9288	95.7311	92.9302	94.1006	96.2405	105.077	101.638	95.0415	88.7298	100.375	94.2094	92.8448	84.588	93.9267	105.068	85.0072	87.3308	105.385	100.165	98.7745	96.958	95.4264	96.5104	106.122	92.4033
O60869	O60869	EDF1	Endothelial differentiation-related factor 1	218.475	190.924	222.017	211.537	183.739	182.266	199.291	222.613	198.868	204.324	185.322	223.014	210.998	268.915	211.922	218.869	199.24	181.402	169.262	180.281	192.351	200.51	240.698	163.59	153.564	180.139	190.511	189.16	191.672	175.136	192.984	201.729
O60870	O60870	KIN	DNA/RNA-binding protein KIN17	NaN	NaN	NaN	22.7338	NaN	33.5951	38.6906	34.3664	25.1083	37.0693	NaN	35.2836	NaN	NaN	28.1632	17.1619	30.0738	NaN	NaN	NaN	NaN	NaN	35.4609	NaN	32.5183	37.5014	26.7792	43.7711	NaN	22.9655	51.2132	NaN
O60879	O60879	DIAPH2	Protein diaphanous homolog 2	69.6131	33.4739	52.0183	52.9653	45.461	55.3026	61.215	54.1006	75.0958	70.8759	80.176	57.1781	64.2307	59.3468	64.6968	77.3977	65.8891	72.3291	75.5151	70.3272	76.9227	62.037	59.9352	60.4238	61.888	64.5517	65.238	70.8513	73.0803	72.1849	46.2369	75.4788
O60884	O60884	DNAJA2	DnaJ homolog subfamily A member 2	131.715	130.762	143.469	121.542	144.907	137.085	114.751	131.218	100.579	140.7	116.101	155.99	168.813	95.5774	102.212	108.715	128.186	89.5016	114.415	91.2016	93.2677	125.102	120.515	85.1601	134.912	149.81	110.145	110.047	110.782	102.991	126.112	101.896
O60885	O60885	BRD4	Bromodomain-containing protein 4	155.247	151.31	129.33	139.004	121.337	131.881	122.921	136.741	129.264	121.166	108.398	145.707	137.644	94.8209	115.213	115.107	126.827	99.6262	92.5146	104.786	112.04	106.479	113.464	92.8465	108.531	118.38	132.469	109.689	119.93	109.09	115.29	116.776
O60888	O60888	CUTA	Protein CutA	86.2503	186.001	175.214	163.518	132.32	114.987	111.943	127.962	82.7265	135.137	115.455	107.932	121.224	100.407	124.173	124.845	119.745	102.739	99.8219	94.7579	96.115	80.3654	82.4694	99.1106	118.047	101.422	87.3045	106.928	119.165	117.011	132.884	105.446
O60895	O60895	RAMP2	Receptor activity-modifying protein 2	63.6659	97.5099	134.855	133.521	44.5416	97.1777	107.696	160.734	30.8371	21.3986	75.6709	28.0439	74.3394	53.5865	54.947	59.0156	NaN	NaN	NaN	14.2598	NaN	NaN	NaN	4.89729	19.7149	41.471	154.461	158.543	133.017	88.6348	22.8074	66.6069
O60921	O60921	HUS1	Checkpoint protein HUS1	59.0472	78.5514	NaN	12.241	NaN	NaN	14.202	NaN	10.4406	48.2451	NaN	42.1013	NaN	27.3463	77.0018	57.3607	53.2848	72.9498	61.7109	69.7591	63.4034	54.3505	37.1449	74.6908	48.7874	37.1488	24.5486	19.6354	28.3068	27.071	NaN	58.5784
O60925	O60925	PFDN1	Prefoldin subunit 1	182.537	262.448	204.117	216.498	232.928	220.008	227.045	219.954	179.98	171.308	194.193	174.543	178.371	215.555	189.11	178.476	167.271	191.475	177.08	175.929	201.352	160.299	164.088	192.929	140.234	147.381	181.587	191.001	185.098	180.165	160.611	183.684
O60927	O60927	PPP1R11	E3 ubiquitin-protein ligase PPP1R11	208.523	268.83	354.05	345.859	283.995	365.804	417.473	458.823	327.792	301.224	243.44	327.887	410.531	239.437	199.221	197.123	201.524	24.9857	51.2746	150.852	28.7418	124.119	87.8488	56.4007	307.06	317.357	288.451	210.293	257.36	256.157	307.951	248.791
O60934	O60934	NBN	Nibrin	39.8805	49.0212	54.362	41.9687	85.925	47.647	52.5252	48.6426	30.5264	35.3196	28.0039	42.9056	51.6923	28.5311	30.7398	37.1411	34.152	38.4028	34.8348	33.4166	38.3219	41.14	34.0948	33.9793	44.6388	41.0291	34.2992	34.8044	33.6997	37.0654	38.4598	34.567
O75044	O75044	SRGAP2	SLIT-ROBO Rho GTPase-activating protein 2	62.6153	42.8746	56.0119	51.7073	50.316	56.3443	63.9968	58.0265	44.6031	59.5347	46.6008	65.2916	63.1341	54.3091	47.5163	54.418	61.4476	58.2148	52.0537	53.3985	38.1738	56.51	49.2529	41.3084	57.3093	59.0416	49.1543	59.8012	53.6016	48.166	52.8497	54.0578
O75051	O75051	PLXNA2	Plexin-A2	92.4107	40.8674	49.0635	26.2907	31.3262	26.8202	29.9082	31.4518	41.295	57.5663	52.1516	56.3393	49.1682	44.6166	49.6662	50.3897	62.4245	65.7686	59.4189	49.8719	55.051	68.0461	65.6874	42.8643	57.5159	48.6992	38.7515	49.9091	38.398	40.2587	73.9782	48.4022
O75083	O75083	WDR1	WD repeat-containing protein 1	196.24	199.595	200.292	183.642	191.295	170.888	177.693	191.347	171.216	208.499	152.578	192.996	220.079	173.733	173.87	177.2	202.744	141.565	136.967	142.336	156.759	177.765	186.751	138.181	191.135	240.015	161.272	149.042	146.579	156.57	226.069	147.361
O75110	O75110	ATP9A	Probable phospholipid-transporting ATPase IIA	63.173	52.5735	35.8531	37.3575	NaN	32.686	31.9368	31.9061	81.2222	49.7055	59.2684	62.321	61.6596	56.5836	67.5079	74.607	53.5276	63.5574	70.1042	76.8102	70.3681	55.1363	57.5102	63.1291	49.0095	58.6574	79.2575	62.3496	61.8472	75.3747	58.8675	74.4174
O75116	O75116	ROCK2	Rho-associated protein kinase 2	113.421	107.022	108.709	104.636	115.339	117.207	116.119	112.128	109.617	91.1431	111.735	90.8366	95.2237	102.926	103.767	116.136	92.1349	111.012	105.661	110.086	115.735	97.5981	84.1841	104.043	91.3082	85.552	109.081	112.121	115.272	118.698	88.6742	117.605
O75122	O75122	CLASP2	CLIP-associating protein 2	45.5312	43.0906	37.2066	31.3024	35.24	31.6671	42.4534	38.8095	22.2906	37.8547	25.0774	45.7861	41.2628	15.6086	20.2432	26.8689	35.4287	29.4181	28.0429	25.4439	16.3194	41.4421	40.9641	22.9077	37.5592	40.252	27.7879	26.8369	25.5663	24.0235	44.4697	26.9486
O75131	O75131	CPNE3	Copine-3	73.577	68.556	61.6539	65.3335	81.5984	50.0257	38.0111	59.4335	126.953	82.7974	124.173	90.9913	105.806	194.192	122.309	116.393	73.2939	121.742	143.966	123.512	114.678	67.3862	72.9976	125.108	84.1052	86.7315	133.472	129.921	123.708	117.561	94.883	102.446
O75146	O75146	HIP1R	Huntingtin-interacting protein 1-related protein	53.3465	46.7343	49.8083	56.392	47.7361	49.9789	57.131	57.7943	95.2037	85.5514	82.0803	95.5834	107.626	85.8433	82.0223	78.6473	98.385	71.0292	69.3522	86.3141	66.2381	95.8183	81.0213	70.9912	95.8935	85.8311	81.4447	90.2016	88.9675	84.7123	64.4955	79.4641
O75150	O75150	RNF40	E3 ubiquitin-protein ligase BRE1B	74.3193	55.2098	61.2379	57.1129	58.3158	47.1355	73.1547	73.8691	55.0527	81.4548	49.5583	84.4372	73.2933	59.1092	56.3893	69.2245	80.9798	64.4857	56.0668	56.7845	63.1104	64.1934	80.8381	52.0168	65.8038	74.3158	66.7692	63.516	51.5467	59.2073	50.5819	65.0546
O75152	O75152	ZC3H11A	Zinc finger CCCH domain-containing protein 11A	70.7074	57.1063	77.0774	61.7542	58.5385	69.1964	77.8109	65.3988	55.6226	61.9903	53.4299	65.2393	64.6494	47.3607	48.757	48.6262	68.7989	46.179	55.0978	49.7202	51.3986	70.1473	59.1584	38.4523	64.3629	66.6746	45.6554	50.8402	50.9677	49.4426	47.7357	51.7619
O75153	O75153	CLUH	Clustered mitochondria protein homolog	78.7628	82.3559	74.8499	59.2611	90.2109	71.4008	87.4959	67.772	72.8242	90.9361	78.3305	88.1963	82.9627	83.189	70.3899	82.2728	88.3548	82.8229	78.7446	69.4018	79.7255	90.3152	100.092	70.1693	78.4834	85.7804	76.0292	83.1219	70.9714	80.0839	75.1641	74.3116
O75155	O75155	CAND2	Cullin-associated NEDD8-dissociated protein 2	43.5225	23.1988	41.2201	46.6343	33.0887	37.8128	56.2697	29.6317	43.9026	NaN	34.605	17.9781	48.3387	24.4637	39.0062	28.6347	15.8781	49.3222	69.3113	20.1903	32.5028	19.1637	15.159	45.8466	16.1136	17.4085	55.8998	38.2082	48.6025	39.1192	7.38146	27.8693
O75157	O75157	TSC22D2	TSC22 domain family protein 2	121.252	131.191	119.103	110.922	75.4938	129.076	94.3242	115.421	98.9162	127.628	92.2929	103.949	112.896	83.624	99.0559	106.626	112.094	106.615	105.468	94.9	94.555	104.494	123.781	81.558	111.552	113.088	86.1852	86.4262	81.8395	88.2251	83.1452	102.36
O75165	O75165	DNAJC13	DnaJ homolog subfamily C member 13	53.0253	60.2389	63.7725	68.6775	67.1204	60.3416	65.3908	67.3944	76.9733	81.5687	80.9496	82.9459	81.1023	72.7023	83.651	78.157	78.7851	89.6567	84.5141	83.5436	74.0864	80.2004	74.3515	75.8695	73.9364	78.8934	86.2106	86.5618	84.522	83.7817	60.482	89.2579
O75167	O75167	PHACTR2	Phosphatase and actin regulator 2	45.7886	39.6449	55.5985	49.795	50.4323	50.6037	52.9121	42.9457	98.1091	57.0235	85.6895	54.9912	61.9446	98.6701	87.876	86.8935	57.4914	83.7358	86.1322	84.3865	73.7506	42.7538	51.857	73.1575	62.4472	53.1022	81.8087	84.8406	88.7442	73.4292	61.4557	76.5447
O75170	O75170	PPP6R2	Serine/threonine-protein phosphatase 6 regulatory subunit 2	52.4925	59.1963	72.3648	74.0669	73.7698	81.0567	82.7815	80.2726	65.1609	68.299	84.6034	71.3602	74.6126	52.8924	65.0647	56.5845	86.1981	65.2219	67.1498	73.7815	31.0816	68.3578	73.609	54.3937	73.6218	75.2108	79.0423	76.3619	66.2037	73.8019	37.304	83.0248
O75175	O75175	CNOT3	CCR4-NOT transcription complex subunit 3	144.274	177.514	170.291	181.32	118.703	165.882	154.744	164.298	147.229	142.438	155.301	147.421	161.275	150.936	169.847	161.742	153.894	164.993	154.065	165.971	157.248	141.003	138.611	115.904	155.591	146.311	144.642	157.135	139.873	142.481	131.725	152.108
O75179	O75179	ANKRD17	Ankyrin repeat domain-containing protein 17	63.8715	67.514	63.1635	65.7107	69.2568	58.7572	68.3443	65.7686	58.1729	62.8661	53.6605	67.009	64.7877	62.0319	61.2294	60.5199	59.7732	60.2704	65.0135	58.6579	61.2256	62.6779	61.4817	54.0118	59.3898	60.1812	55.8066	61.9435	62.7143	59.1954	56.4292	59.4411
O75190	O75190	DNAJB6	DnaJ homolog subfamily B member 6	NaN	169.522	NaN	46.233	39.7856	41.6888	52.8236	48.5832	38.0796	44.9894	NaN	51.0802	37.1363	45.4798	35.2965	34.7139	54.1483	50.1912	42.7203	37.7468	33.6865	44.7165	66.7299	25.0738	56.655	49.4025	33.4037	38.9027	40.8605	46.6043	41.2212	38.4141
O75208	O75208	COQ9	Ubiquinone biosynthesis protein COQ9, mitochondrial	15.0562	44.9031	19.6386	20.3735	34.0261	29.5172	21.5728	14.1914	32.0661	16.2345	13.2717	17.9783	11.4614	11.9031	14.4618	16.3387	14.9756	16.0698	12.5989	17.0249	7.67358	12.4664	20.7403	11.7975	18.2713	11.0032	9.85665	10.2206	9.11594	12.6297	17.0929	21.1784
O75223	O75223	GGCT	Gamma-glutamylcyclotransferase	123.099	132.526	139.536	137.463	113.213	132.935	130.175	152.339	158.682	99.6461	171.652	119.033	110.214	176.748	163	164.249	102.471	168.228	157.165	159.342	135.179	97.7598	88.9652	155.951	94.2041	103.552	154.012	172.19	162.071	146.056	130.19	157.863
O75251	O75251	NDUFS7	NADH dehydrogenase [ubiquinone] iron-sulfur protein 7, mitochondrial	NaN	58.8422	71.4217	68.519	NaN	45.6333	47.4589	25.5046	122.984	41.1052	68.0508	52.9369	166.028	145.055	42.1774	38.4819	50.1843	78.7874	88.4171	77.871	51.0915	54.1337	30.408	59.2428	39.8696	92.5799	100.015	64.5509	78.1924	57.9538	34.897	38.2527
O75306	O75306	NDUFS2	NADH dehydrogenase [ubiquinone] iron-sulfur protein 2, mitochondrial	98.4247	58.2324	63.9316	65.1765	46.3147	54.1409	48.5867	70.4106	171.751	194.727	177.231	204.591	221.516	186.194	182.662	154.157	171.615	166.837	181.133	162.104	149.006	182.695	166.519	175.394	184.434	183.529	193.553	185.807	176.816	190.193	177.757	185.825
O75312	O75312	ZPR1	Zinc finger protein ZPR1	95.5529	78.9133	82.2765	84.4816	88.9535	85.4304	88.3004	93.2773	63.3195	85.6924	70.4273	80.0807	84.4888	69.9821	69.878	74.9328	80.872	71.4822	68.1543	68.6989	65.0582	77.4415	78.5773	59.9124	71.8366	75.1213	66.7451	63.7236	69.1053	74.4101	75.0597	71.2229
O75323	O75323	NIPSNAP2	Protein NipSnap homolog 2	19.8048	102.063	53.6887	49.4724	30.1735	49.2121	33.0596	28.409	21.6635	53.6662	27.884	24.313	39.8972	42.4061	16.0724	14.729	33.0881	21.7506	48.9091	19.6397	NaN	33.333	42.4036	22.3864	58.1498	44.1981	35.1815	24.707	17.7685	20.9998	64.559	20.9662
O75340	O75340	PDCD6	Programmed cell death protein 6	41.0284	81.3639	38.9416	44.2192	48.3797	37.7985	37.2059	31.1597	49.0108	79.0223	20.7738	59.3311	37.0303	20.1122	105.58	104.182	89.5764	44.2295	45.4939	51.1057	43.9584	73.8121	85.8218	57.0198	64.496	56.1547	39.2951	56.6308	32.6539	45.5196	34.9784	49.1488
O75347	O75347	TBCA	Tubulin-specific chaperone A	275.655	234.797	273.693	284.03	246.571	293.815	249.594	253.661	324.838	253.344	309.791	253.926	266.923	315.626	317.026	313.356	287.419	319.68	269.133	262.749	314.189	264.284	205.57	308.165	249.809	250.286	281.021	272.998	281.639	344.529	274.745	266.994
O75348	O75348	ATP6V1G1	V-type proton ATPase subunit G 1	280.046	300.249	281.294	280.423	313.748	271.092	278.734	295.23	276.778	210.733	222.149	228.002	245.111	268.133	238.842	235.561	207.95	249.976	237.444	209.959	270.253	212.019	174.406	204.35	236.989	235.103	263.149	247.374	242.979	252.244	224.188	238.23
O75351	O75351	VPS4B	Vacuolar protein sorting-associated protein 4B	141.935	156.611	157.212	160.395	137.549	159.671	162.97	162.013	140.455	127.685	124.121	123.812	126.663	139.64	130.796	123.484	124.765	139.97	133.709	134.488	126.775	123.227	128.156	132.095	126.44	120.725	142.481	148.842	136.679	147.58	99.1627	133.738
O75352	O75352	MPDU1	Mannose-P-dolichol utilization defect 1 protein	665.769	679.835	593.682	621.233	816.691	534.351	481.748	542.876	514.138	1264.97	560.886	1205.76	1130.4	446.353	553.916	493.72	1089.07	536.825	575.177	595.126	559.322	1188.04	1726.26	559.68	1195.32	1279.67	596.725	658.92	566.509	660.661	822.364	699.972
O75367	O75367	MACROH2A1	Core histone macro-H2A.1	29.6198	41.0615	33.7167	46.6013	52.4212	37.4035	34.3351	32.1446	213.054	484.933	160.156	303.734	325.093	92.4908	79.1146	71.1486	186.125	72.2795	78.7813	86.1816	65.5791	356.833	259.347	111.6	342.456	537.941	98.08	58.9884	63.3169	200.245	73.0054	63.6688
O75368	O75368	SH3BGRL	SH3 domain-binding glutamic acid-rich-like protein	398.831	375.977	401.821	331.642	423.611	403.793	380.93	396.52	305.061	239.203	370.032	247.348	238.63	293.595	340.55	381.225	299.643	443.923	408.243	368.207	375.041	288.176	226.793	429.497	288.433	277.951	356.539	340.276	357.57	357.523	294.757	352.011
O75369	O75369	FLNB	Filamin-B	421.843	416.574	415.047	427.943	412.329	426.424	410.235	400.184	371.74	230.983	358.802	239.554	247.227	440.812	362.856	371.579	238.615	340.577	339.727	355.797	363.248	235.779	225.205	377.574	232.872	237.471	350.456	340.634	332.734	341.709	251.696	326.016
O75380	O75380	NDUFS6	NADH dehydrogenase [ubiquinone] iron-sulfur protein 6, mitochondrial	121.846	166.479	103.767	111.045	124.274	101.929	76.6716	140.852	94.7855	57.2754	95.0831	75.494	104.802	226.448	98.3338	105.516	68.9635	60.4673	58.0605	61.7217	48.3724	67.9134	56.172	84.6588	40.0612	85.4832	73.2519	40.8363	65.8094	30.6542	119.37	54.5399
O75381	O75381	PEX14	Peroxisomal membrane protein PEX14	39.8603	48.4087	57.6955	53.9299	38.833	43.1564	51.9119	46.5539	89.6742	134.783	83.8075	134.978	147.413	59.1183	77.9193	89.134	119.455	71.0717	82.4785	76.0683	104.491	121.267	75.164	80.2291	110.001	105.524	92.037	79.1774	58.6308	91.7126	58.489	76.4028
O75382	O75382	TRIM3	Tripartite motif-containing protein 3	27.9356	31.7397	38.3598	48.7149	24.3296	42.253	45.2864	42.2624	31.0114	25.9223	25.8003	25.2186	47.3142	31.9915	24.8823	21.5167	26.7064	36.9825	34.9778	21.7653	38.9396	15.3174	15.3912	27.2639	23.1178	28.1342	37.4792	26.5147	33.3387	29.9949	19.3375	24.334
O75390	O75390	CS	Citrate synthase, mitochondrial	102.3	81.4517	83.9806	79.8258	106.446	74.042	62.9515	76.058	195.598	217.387	191.044	243.178	277.433	185.537	158.092	158.384	193.857	187.125	178.002	145.835	164.611	189.394	182.496	150.893	234.29	242.01	179.66	170.481	167.522	182.019	264.706	158.989
O75391	O75391	SPAG7	Sperm-associated antigen 7	152.86	113.338	129.639	110.024	100.413	162.434	117.068	118.357	126.916	91.1569	95.6315	103.481	105.699	126.997	107.937	101.936	89.2314	105.073	89.7634	102.931	79.1034	92.2865	97.993	82.6087	96.8841	95.2239	99.508	96.7801	95.0924	100.323	83.9242	92.0467
O75396	O75396	SEC22B	Vesicle-trafficking protein SEC22b	154.799	189.077	165.54	162.811	168.105	156.016	145.951	164.691	165.228	269.784	183.444	266.289	269.268	203.208	158.362	172.227	239.467	143.805	166.507	176.979	166.4	227.864	256.163	165.354	260.562	267.021	174.248	167.371	173.998	190.518	253.357	165.135
O75400	O75400	PRPF40A	Pre-mRNA-processing factor 40 homolog A	109.227	97.7585	98.4447	103.883	114.818	87.0416	101.011	99.7187	101.06	94.375	101.258	97.8192	105.693	107.341	98.1397	101.51	104.374	93.5033	88.7463	96.8977	114.83	94.9618	90.4711	100.996	87.1422	79.7019	103.702	96.9592	98.8328	107.053	78.171	92.0292
O75410	O75410	TACC1	Transforming acidic coiled-coil-containing protein 1	108.144	106.56	117.461	118.454	113.057	113.199	117.223	120.71	104.301	105.751	116.343	94.8374	98.4505	116.854	104.508	118.654	104.749	125.17	111.98	116.341	101.721	99.5634	92.4272	100.197	106.826	102.275	108.831	117.148	113.053	110.064	82.3581	108.136
O75417	O75417	POLQ	DNA polymerase theta	3272.26	2829.67	2602.54	2379.66	NaN	2356.66	2106.14	2442.36	2089.89	1246.92	3296.37	1234.74	1520.54	2218.38	3328.39	2648.65	1408.35	1592.21	2003.64	1485.9	4180.82	1329.94	1088.88	3715.1	1576.25	1498.56	2511.49	2590.61	3183.46	3474.87	NaN	3240.01
O75420	O75420	GIGYF1	GRB10-interacting GYF protein 1	NaN	NaN	39.3481	41.7868	NaN	NaN	38.9957	42.0923	40.353	36.3839	NaN	31.1122	43.5298	NaN	32.4592	28.9818	44.9091	27.2193	NaN	NaN	NaN	49.2711	46.0955	NaN	45.3821	49.4228	NaN	NaN	29.7298	NaN	37.5568	NaN
O75431	O75431	MTX2	Metaxin-2	47.7381	44.6945	66.9084	57.0559	64.3153	53.8924	63.0665	57.1619	63.815	57.73	57.9039	70.0778	70.9588	62.8831	54.1051	66.5659	77.1264	64.1124	52.5717	64.9808	73.1938	57.9428	55.0445	68.4962	62.7494	72.0095	67.472	63.4433	64.3849	58.3575	84.2207	65.024
O75436	O75436	VPS26A	Vacuolar protein sorting-associated protein 26A	234.531	239.964	229.818	200.052	246.517	245.13	234.599	222.14	199.131	174.692	205.146	182.386	172.246	194.268	215.373	183.543	168.689	201.708	195.039	184.006	200.869	161.625	175.701	187.88	172.271	173.721	196.155	185.653	210.426	204.331	218.731	195.794
O75438	O75438	NDUFB1	NADH dehydrogenase [ubiquinone] 1 beta subcomplex subunit 1	NaN	NaN	NaN	NaN	NaN	NaN	NaN	NaN	163.579	811.417	NaN	830.47	883.419	NaN	370.873	553.455	745.331	NaN	NaN	NaN	NaN	750.074	757.818	144.781	875.027	760.932	59.9576	NaN	105.398	NaN	1050.54	96.0862
O75439	O75439	PMPCB	Mitochondrial-processing peptidase subunit beta	100.758	80.017	51.086	45.5775	92.4085	64.2656	52.3497	58.2345	99.8852	143.587	98.2297	139.477	129.225	96.3625	97.2952	71.7733	135.461	92.6708	94.8328	87.7628	81.7163	117.242	118.795	98.1687	126.483	120.961	80.204	81.0475	67.3432	80.95	171.301	80.0636
O75475	O75475	PSIP1	PC4 and SFRS1-interacting protein	106.921	122.68	114.722	116.626	113.916	139.475	139.717	107.762	107.377	116.051	92.6946	115.616	114.137	57.5375	92.1272	87.9801	123.47	91.467	105.755	94.7743	86.6962	139.646	133.108	69.7421	113.996	113.67	82.5509	95.8737	84.8887	86.4464	86.662	75.5513
O75477	O75477	ERLIN1	Erlin-1	93.9811	111.198	91.9901	117.681	77.9721	74.7759	80.3141	89.9417	89.6766	163.091	96.7773	153.822	152.725	121.769	73.881	71.2648	130.76	73.7204	82.9424	89.7531	52.2858	142.051	158.047	56.2561	196.208	185.136	84.7421	90.6666	82.209	94.8063	175.752	71.5369
O75489	O75489	NDUFS3	NADH dehydrogenase [ubiquinone] iron-sulfur protein 3, mitochondrial	105.216	106.258	120.56	104.074	89.567	91.726	77.8906	85.6339	187.96	140.767	195.791	158.709	162.872	225.231	183.005	166.751	151.066	229.658	197.111	187.841	202.782	147.207	136.757	185.113	142.044	127.183	185.75	188.726	184.48	174.313	128.947	181.834
O75494	O75494	SRSF10	Serine/arginine-rich splicing factor 10	114.534	133.46	120.182	133.944	104.693	129.598	121.185	123.351	130.782	98.0986	118.969	109.53	109.039	143.112	116.608	120.709	104.405	111.881	99.4948	115.439	140.976	83.6811	93.2744	107.584	85.3	86.4414	124.569	123.796	125.578	123.668	73.8487	108.973
O75506	O75506	HSBP1	Heat shock factor-binding protein 1	99.7834	31.2459	71.3061	73.9034	67.0712	58.8838	53.1955	58.6591	62.7239	55.134	67.5396	46.447	60.8092	41.2762	58.3922	50.7585	50.3653	50.0158	45.8851	37.3712	40.9444	53.9686	32.2858	35.3753	65.3706	56.2671	50.0478	45.594	52.0685	52.6475	28.1907	44.483
O75521	O75521	ECI2	Enoyl-CoA delta isomerase 2	90.1146	67.3502	69.1742	72.4631	116.107	68.966	69.6948	63.0672	114.383	209.409	112.624	193.524	215.171	119.529	103.941	96.4535	227.664	105.762	114.329	97.196	104.816	237.057	174.061	95.9063	230.143	228.179	102.973	99.3105	91.1374	106.373	168.611	97.1875
O75531	O75531	BANF1	Barrier-to-autointegration factor	287.356	266.812	221.056	232.279	207.011	225.674	214.479	220.736	247.816	247.77	235.404	212.211	216.151	211.646	208.959	182.441	204.382	258.633	229.556	202.518	290.884	241.005	262.832	258.801	174.971	213.367	191.512	224.273	220.248	212.464	150.113	228.308
O75533	O75533	SF3B1	Splicing factor 3B subunit 1	97.3941	94.8441	111.156	101.272	84.3334	106.103	117.205	104.333	115.413	185.964	116.008	183.202	165.606	96.5031	101.934	107.878	155.76	101.576	102.027	105.733	101.215	171.198	155.871	93.4671	181.406	190.875	109.307	104.16	105.443	121.049	156.274	103.854
O75534	O75534	CSDE1	Cold shock domain-containing protein E1	159.28	149.802	149.518	144.906	162.766	156.46	141.48	143.309	122.629	132.823	120.609	149.903	149.113	122.328	107.96	114.726	138.458	105.782	106.399	116.819	111.705	146.378	131.748	106.893	138.125	138.727	116.619	113.448	120.296	134.532	152.629	122.14
O75569	O75569	PRKRA	Interferon-inducible double-stranded RNA-dependent protein kinase activator A	68.9853	67.2517	85.7973	93.2936	102.987	107.987	89.1139	75.689	72.3321	92.4429	84.854	97.124	86.9684	81.6847	80.4067	80.1769	91.2227	73.5112	81.6308	72.5361	74.638	96.3464	72.0775	74.6193	96.4114	97.6314	82.8499	84.1022	82.1889	85.2463	91.8657	76.7592
O75592	O75592	MYCBP2	E3 ubiquitin-protein ligase MYCBP2	47.492	39.381	44.3664	36.8933	33.5671	35.6818	42.2533	36.1058	46.6041	51.1953	49.0535	44.7311	40.3985	46.3398	40.6592	40.2294	44.0943	39.3034	44.563	50.7133	40.589	48.3434	42.8153	47.0033	40.0975	40.1878	40.1886	41.5973	41.0551	44.4817	59.2541	39.1746
O75600	O75600	GCAT	2-amino-3-ketobutyrate coenzyme A ligase, mitochondrial	34.662	NaN	9.16538	35.8952	NaN	NaN	16.287	13.7305	77.2076	19.0801	75.2469	19.7787	19.7933	70.8153	59.6459	64.5068	21.7661	81.8364	73.9711	65.8205	97.6934	23.8303	20.3392	61.4953	25.2436	16.4097	57.6267	63.7657	80.1599	61.6822	NaN	50.4455
O75607	O75607	NPM3	Nucleoplasmin-3	169.977	183.892	203.93	210.984	175.909	191.56	218.105	210.364	226.234	241.111	188.494	297.49	288.868	206.291	142.666	161.846	250.507	194.711	212.135	192.797	187.313	276.872	296.164	156.256	227.567	255.887	197.491	167.611	199.676	197.828	229.35	178.986
O75608	O75608	LYPLA1	Acyl-protein thioesterase 1	193.495	162.006	130.125	129.036	180.208	136.045	121.614	140.871	133.221	118.75	115.999	131.718	114.653	132.332	169.56	130.124	103.342	102.749	130.633	135.259	105.816	112.198	101.028	109.052	115.493	129.307	108.432	100.065	115.75	108.339	157.511	134.054
O75616	O75616	ERAL1	GTPase Era, mitochondrial	NaN	17.3768	14.1827	16.8126	NaN	19.2507	23.2573	17.5688	42.8381	123.832	59.3405	110.973	114.184	47.091	53.6091	54.0347	97.3549	57.502	61.1813	54.1959	37.4589	109.478	81.7225	43.5664	120.437	99.2918	56.7848	49.5127	41.9948	47.9005	63.4575	49.1483
O75643	O75643	SNRNP200	U5 small nuclear ribonucleoprotein 200 kDa helicase	79.8448	80.5156	83.3956	84.7032	72.4303	83.3428	82.8293	81.919	107.412	98.59	101.05	100.189	107.468	95.4682	90.291	84.8297	90.1516	91.6911	80.5175	91.6004	85.2963	89.0733	84.6384	78.1121	97.7541	102.249	97.0983	98.5223	96.9696	104.158	108.269	89.5736
O75663	O75663	TIPRL	TIP41-like protein	222.33	217.054	229.901	222.189	231.305	219.89	258.888	258.369	224.97	214.869	201.442	217.725	221.841	168.447	194.412	180.465	241.258	289.033	243.386	217.795	233.126	249.836	240.006	213.348	194.954	194.472	224.488	216.062	216.648	209.996	179.557	197.748
O75683	O75683	SURF6	Surfeit locus protein 6	NaN	79.5728	38.0111	38.8675	25.7844	NaN	49.3212	35.8415	76.7771	92.3915	92.8323	115.722	123.867	65.4387	82.5644	98.4119	90.3416	79.4137	79.3726	81.2176	80.6192	100.491	114.772	75.3986	94.983	88.713	80.0442	69.2364	78.4314	83.5279	50.715	71.0696
O75688	O75688	PPM1B	Protein phosphatase 1B	471.654	178.223	420.73	423.032	209.578	245.974	373.923	423.825	341.658	275.447	414.3	259.068	258.882	350.127	344.232	368.519	284.999	408.991	375.622	350.181	311.707	254.568	243.239	415.677	273.146	280.382	347.757	304.46	362.536	238.029	97.3787	426.737
O75691	O75691	UTP20	Small subunit processome component 20 homolog	NaN	14.215	10.3867	15.594	NaN	10.0417	23.4991	28.8237	41.6442	80.4464	40.4002	55.8331	62.4515	29.1216	30.4041	24.2414	35.5193	24.127	27.2605	26.7554	21.9871	41.6839	51.6877	18.6106	49.655	69.9481	32.8804	23.7837	26.5157	30.6901	30.1279	23.3252
O75694	O75694	NUP155	Nuclear pore complex protein Nup155	83.362	83.335	74.0517	74.5186	77.8122	75.4782	76.5553	81.8688	75.0322	80.9574	77.8364	76.6752	88.2258	70.6726	73.9698	73.291	73.6364	78.6047	76.6877	71.0048	63.9994	77.6842	63.9946	67.8796	80.9411	78.0408	72.797	74.0364	71.826	69.9994	85.2739	70.0943
O75695	O75695	RP2	Protein XRP2	44.045	27.3949	19.5001	27.1991	29.883	29.908	17.4335	19.5489	54.6223	61.6132	46.8427	59.7066	64.2237	42.0603	33.9573	41.383	55.1096	41.7804	37.8106	41.851	39.5865	56.7151	47.5729	37.301	63.1658	64.3791	52.1353	42.3037	43.1603	38.5259	49.3941	39.5593
O75718	O75718	CRTAP	Cartilage-associated protein	291.215	348.115	329.822	320.906	393.48	346.989	280.694	265.651	188.016	321.176	189.73	264.417	293	176.224	154.821	156.025	272.189	194.187	201.288	164.885	139.766	311.856	342.315	169.527	330.732	351.315	167.698	184.861	153.24	204.169	334.31	169.706
O75746	O75746	SLC25A12	Calcium-binding mitochondrial carrier protein Aralar1	33.3092	41.8334	20.4513	18.6127	39.1052	24.4355	16.2215	16.7366	42.5243	42.277	46.6651	53.4327	64.4893	39.5133	38.5933	34.0047	42.0375	35.4175	32.831	41.6108	37.0375	43.3607	45.1976	24.8809	48.187	43.9063	33.1504	35.7758	42.4333	42.9202	47.9252	35.4725
O75771	O75771	RAD51D	DNA repair protein RAD51 homolog 4	NaN	75.9418	177.725	201.858	70.7844	76.6134	77.775	134.534	184.449	53.4002	194.86	NaN	19.7283	699.936	144.926	116.089	NaN	139.265	272.78	170.674	86.109	NaN	24.3341	190.19	NaN	43.3662	150.573	148.506	126.751	118.889	NaN	97.5471
O75781	O75781	PALM	Paralemmin-1	26.7618	37.3655	34.2082	40.4887	64.41	34.5141	45.9988	39.9137	61.662	58.1009	73.971	51.0174	52.866	57.3877	89.0707	120.116	53.1928	80.3892	89.7587	94.1287	64.475	56.8801	50.4732	93.8903	42.6571	37.7317	75.7338	85.1705	80.5708	74.2863	27.0776	55.9329
O75787	O75787	ATP6AP2	Renin receptor	39.3021	23.4201	56.8373	78.9974	NaN	47.9721	52.3699	55.8098	64.6113	81.9326	51.0601	94.2717	98.6169	62.7071	47.2582	65.188	89.3451	64.1972	65.5327	54.747	65.5029	106.722	156.137	65.8775	99.3711	104.517	69.0532	83.6912	69.2074	68.7759	35.3091	63.8641
O75792	O75792	RNASEH2A	Ribonuclease H2 subunit A	NaN	NaN	124.333	133.214	NaN	64.7537	NaN	72.3524	29.5393	40.9221	NaN	25.7353	26.1526	33.9341	25.796	34.7524	33.6754	30.3747	36.1757	38.1738	31.7158	34.5544	30.6063	29.7202	41.4071	40.3651	22.1036	29.2909	27.0579	25.2135	NaN	NaN
O75794	O75794	CDC123	Cell division cycle protein 123 homolog	120.769	141.666	107.547	104.356	97.4772	115.832	120.638	112.087	68.1536	106.62	70.488	132.207	96.1482	61.9324	86.5086	77.4361	113.539	104.635	81.7669	77.5214	55.3046	89.8664	99.2586	69.2356	83.735	85.4557	66.7845	82.6875	78.8955	77.7181	36.949	89.6959
O75808	O75808	CAPN15	Calpain-15	NaN	34.1603	38.8961	36.7465	NaN	65.8438	64.1928	51.7291	15.0505	21.1775	27.2527	35.4928	59.5936	42.8739	25.2224	28.2084	10.1501	NaN	NaN	27.0781	NaN	7.46466	NaN	5.24849	36.7185	36.9905	52.1325	56.8766	52.6217	49.6452	19.4371	35.2264
O75815	O75815	BCAR3	Breast cancer anti-estrogen resistance protein 3	113.121	81.1978	82.3208	77.6874	138.82	79.4926	109.574	66.2492	62.8569	95.3921	70.2553	127.861	115.749	60.2925	74.0629	69.0271	75.937	37.1793	46.6808	53.3995	42.4225	73.231	60.6114	35.926	95.066	80.845	59.8059	59.2694	52.8848	65.3996	77.2587	47.9671
O75817	O75817	POP7	Ribonuclease P protein subunit p20	NaN	80.5447	31.4406	90.7442	NaN	103.298	82.8467	54.4363	47.1978	47.4267	56.4184	26.1303	35.3285	84.3196	67.5141	62.0498	25.9213	74.03	46.8728	48.8806	49.1706	33.4433	15.1951	39.3636	19.5087	30.1151	50.0358	68.7085	59.4881	53.1507	14.9933	62.2648
O75818	O75818	RPP40	Ribonuclease P protein subunit p40	16.3903	35.0788	40.9711	52.5982	25.7692	22.6753	54.7582	64.3896	31.2713	54.2888	25.1596	58.5393	26.2868	30.7085	23.787	25.7129	48.6637	90.9075	106.277	45.4423	125.784	83.7062	63.7239	56.7989	48.3747	56.0598	14.2314	38.6328	22.2542	29.3728	43.2007	39.0345
O75821	O75821	EIF3G	Eukaryotic translation initiation factor 3 subunit G	127.329	123.98	123.629	110.249	118.947	123.112	123.605	129.376	108.585	154.794	111.574	163.078	156.227	88.8189	116.31	105.758	159.203	127.015	111.027	112.246	104.186	159.664	134.58	105.383	148.512	145.947	106.767	115.715	116.458	111.669	159.868	123.959
O75822	O75822	EIF3J	Eukaryotic translation initiation factor 3 subunit J	86.4616	83.2548	90.6106	81.949	118.043	96.2896	78.613	73.0432	89.5649	111.381	85.5853	104.277	106.178	67.9273	85.2439	81.1599	114.504	83.2089	86.3534	68.4385	60.2989	112.614	88.6373	69.6517	117.26	107.711	79.7372	76.4803	83.7244	87.2428	124.939	68.7912
O75828	O75828	CBR3	Carbonyl reductase [NADPH] 3	88.0788	61.7324	73.4329	73.722	63.6349	72.3979	71.7589	70.3409	73.2897	48.1969	67.5868	58.3319	56.1332	100.77	63.2077	68.3305	51.2793	62.9144	71.1978	71.9526	69.4977	54.6369	48.8138	69.9104	49.834	56.1295	62.4067	59.8724	63.9916	52.1192	60.056	54.0155
O75832	O75832	PSMD10	26S proteasome non-ATPase regulatory subunit 10	125.179	131.03	193.637	190.077	167.105	176.69	160.003	156.792	142.229	167.991	141.325	153.081	152.562	156.638	138.393	146.281	163.917	137.582	141.851	139.768	125.718	162.654	141.448	131.277	165.858	163.339	135.068	142.544	139.798	136.404	147.29	135.59
O75843	O75843	AP1G2	AP-1 complex subunit gamma-like 2	30.2771	32.5328	68.0783	37.9465	57.1672	47.1131	58.3538	46.6207	58.0823	22.134	64.7878	30.2596	19.8746	46.8628	63.9929	58.6426	19.8632	55.21	60.4113	60.5863	46.6215	20.2434	22.6054	50.1536	21.7523	21.5629	52.348	55.2675	63.7978	41.7929	19.8146	48.7641
O75844	O75844	ZMPSTE24	CAAX prenyl protease 1 homolog	39.3801	54.5696	47.9132	42.9081	39.0225	51.7379	43.2105	42.1648	82.3115	152.676	86.0117	143.57	152.343	72.3428	82.409	71.1306	126.674	72.6827	79.3339	79.0944	79.3937	141.542	130.202	79.7411	156.018	154.313	76.5462	80.8282	77.566	94.5234	168.409	79.2001
O75874	O75874	IDH1	Isocitrate dehydrogenase [NADP] cytoplasmic	139.216	127.004	139.268	158.756	138.181	132.872	146.289	148.714	184.338	71.6056	180.744	81.0045	83.7492	214.54	186.158	173.975	78.879	178.204	184.802	184.897	199.606	79.1344	73.1216	186.906	70.8455	76.8244	189.414	190.868	178.981	177.172	69.9255	171.105
O75880	O75880	SCO1	Protein SCO1 homolog, mitochondrial	NaN	NaN	49.6309	20.2359	NaN	34.1086	31.5421	23.0179	156.119	137.382	147.33	127.291	124.595	280.918	116.765	93.4239	126.894	134.677	136.642	116.722	127.95	114.144	102.288	110.577	87.383	109.382	111.145	102.064	97.0712	113.796	39.9663	73.0262
O75884	O75884	RBBP9	Serine hydrolase RBBP9	55.9692	53.6179	74.2275	74.182	38.8555	67.2551	57.254	56.9727	42.2339	36.5341	35.7309	34.0704	32.4575	69.4517	35.5615	29.9285	24.4361	55.1384	37.2179	40.7057	24.5882	28.1421	39.7367	33.8827	33.3269	50.3834	30.5172	35.8849	32.4673	30.7331	28.7184	23.4813
O75886	O75886	STAM2	Signal transducing adapter molecule 2	123.722	83.7121	91.1881	102.523	67.6979	83.6559	80.6434	102.092	79.1706	85.1306	68.3237	104.887	87.1703	80.4328	81.7831	62.5923	60.9331	63.2117	63.3122	75.8367	43.7869	67.8505	48.186	47.9461	62.61	78.1188	57.7349	68.3989	64.1322	47.1855	62.8606	55.6136
O75909	O75909	CCNK	Cyclin-K	23.3108	61.2943	28.2959	24.9618	64.2938	29.042	47.975	52.2726	33.7882	78.8451	46.663	54.6715	52.1053	19.7233	23.7645	42.712	56.4793	36.0075	27.789	22.9215	32.3543	52.1087	56.4423	23.2474	50.1597	53.7205	26.7073	27.9699	26.9452	32.4986	67.7158	30.7543
O75915	O75915	ARL6IP5	PRA1 family protein 3	305.928	334.894	286.845	317.929	317.076	286.855	247.731	259.09	378.712	522.836	348.494	505.425	485.148	400.79	300.567	337.496	514.384	267.711	315.459	357.114	327.617	568.556	597.926	357.976	511.689	482.707	329.352	314.013	289.977	321.345	363.741	290.077
O75923	O75923	DYSF	Dysferlin	85.154	76.0093	77.9281	89.5155	78.3138	77.9257	77.7043	77.3105	232.561	115.216	256.175	109.241	110.214	232.642	249.132	254.469	108.021	219.418	254.131	278.222	287.605	111.011	105.38	261.813	111.108	115.196	234.281	240.002	232.682	256.211	95.2744	228.98
O75934	O75934	BCAS2	Pre-mRNA-splicing factor SPF27	40.4417	73.1033	71.0146	82.9536	39.4607	70.247	62.8338	57.0207	80.951	61.4089	93.9266	69.2397	66.0208	109.068	68.2498	66.4078	46.3715	61.9724	54.0175	47.5887	54.6358	45.342	31.81	54.0618	57.0254	62.1806	71.744	73.0086	55.4853	67.8738	29.1247	58.3039
O75935	O75935	DCTN3	Dynactin subunit 3	157.629	128.875	177.843	154.715	105.956	140.074	126.55	147.942	113.447	98.9045	68.4497	103.834	196.237	88.3	80.5738	55.9443	59.7343	31.6158	43.0559	40.8793	42.258	54.5806	57.7021	34.8227	94.8172	146.417	80.4328	67.1296	84.8744	61.8495	101.629	53.3533
O75937	O75937	DNAJC8	DnaJ homolog subfamily C member 8	113.107	108.113	117.573	105.112	115.387	109.365	116.591	114.714	103.738	101.373	117.625	97.5405	100.079	110.717	107.912	121.858	115.483	121.763	107.938	112.124	112.991	114.105	93.097	111.691	100.987	98.4413	116.357	113.647	110.767	111.481	102.403	120.163
O75940	O75940	SMNDC1	Survival of motor neuron-related-splicing factor 30	87.4128	93.7834	96.2463	86.6935	131.122	109.43	99.7065	91.221	80.9997	95.145	82.7366	90.9633	86.4341	74.0411	76.3101	91.5732	108.319	92.8994	88.2788	82.7301	62.4046	96.2032	81.1983	79.8997	99.5414	90.9464	82.0784	74.2544	82.7604	88.9288	69.571	76.8631
O75947	O75947	ATP5PD	ATP synthase subunit d, mitochondrial	61.7647	109.423	59.8696	49.9458	54.3391	45.7323	30.7412	39.581	104.226	176.452	129.465	153.884	164.662	119.232	124.791	133.739	203.06	160.026	125.875	113.399	106.65	209.932	178.213	126.335	185.995	185.321	105.909	109.023	115.267	121.882	150.209	113.83
O75955	O75955	FLOT1	Flotillin-1	78.0286	78.8564	111.216	94.7457	83.2241	86.0624	78.3872	90.0108	114.238	75.7094	108.736	75.8542	65.5047	158.289	93.7578	91.5513	57.2787	104.846	110.081	119.408	91.9871	61.2579	75.1062	99.7659	61.2242	70.1214	110.327	118.802	104.42	94.3613	75.5529	98.0039
O75962	O75962	TRIO	Triple functional domain protein	120.983	100.142	106.894	97.5424	73.4398	113.275	90.7786	97.7303	62.5597	123.458	67.0121	112.187	135.884	59.5	61.2664	59.8862	96.4785	73.8501	77.1933	63.0738	38.5815	109.959	94.0446	53.6853	111.703	123.725	84.5518	71.6037	72.8026	70.6551	120.231	86.5386
O75964	O75964	ATP5MG	ATP synthase subunit g, mitochondrial	66.033	46.3236	30.3327	25.0934	394.771	40.5484	18.5249	36.1408	136.784	131.014	146.013	103.386	132.984	198.315	157.703	131.459	132.657	167.76	168.453	171.762	176.026	123.018	109.382	143.632	89.6046	105.873	150.958	134.988	154.613	115.11	117.906	121.923
O75970	O75970	MPDZ	Multiple PDZ domain protein	77.4937	75.7971	74.3912	74.0973	65.5948	86.822	86.185	70.2943	74.4723	70.3305	76.664	75.6465	75.2527	67.0424	76.15	73.5603	68.7928	74.2938	63.8985	67.7541	72.3804	69.3886	63.3117	65.5627	76.0816	63.5835	71.5089	68.6395	73.5139	69.1421	58.0559	71.8091
O75976	O75976	CPD	Carboxypeptidase D	40.3366	53.8698	47.9602	47.2322	37.996	52.3412	44.2077	39.6162	66.674	83.1275	71.0026	70.3978	83.0897	67.5017	59.477	61.9724	68.8745	76.7817	66.4773	72.9116	64.0607	72.6409	71.3066	67.1227	78.7377	72.0319	65.2347	67.7146	64.529	70.1997	63.5227	75.4438
O76003	O76003	GLRX3	Glutaredoxin-3	222.678	214.015	219.453	211.356	221.054	221.675	201.026	220.94	177.291	209.265	181.482	205.009	224.744	171.466	174.547	162.497	202.587	188.257	175.952	170.619	146.661	191.817	201.733	158.531	204.261	210.957	171.612	172.096	176.192	176.073	168.017	180.36
O76021	O76021	RSL1D1	Ribosomal L1 domain-containing protein 1	35.1993	55.4725	32.4342	40.1069	65.7762	36.3137	39.7206	43.4064	113.234	358.381	140.823	202.293	238.431	104.808	90.3848	101.613	151.337	97.8483	89.741	82.0371	97.1281	216.808	259.644	89.4097	240.86	329.238	93.5405	72.7335	78.3717	161.151	162.05	95.993
O76024	O76024	WFS1	Wolframin	111.095	90.6022	89.239	88.1098	114.268	105.667	114.082	102.759	138.529	141.768	146.695	122.134	128.359	151.028	155.262	156.113	143.998	150.705	161.946	150.704	161.299	146.82	164.713	184.402	145.199	148.766	139.725	145.83	145.662	156.736	141.521	150.125
O76031	O76031	CLPX	ATP-dependent Clp protease ATP-binding subunit clpX-like, mitochondrial	61.6116	58.326	66.2339	68.4525	60.0833	55.5567	49.8852	60.9497	105.14	127.64	98.4601	133.736	134.396	106.041	90.6844	86.0981	130.846	101.124	98.9006	100.078	87.4493	139.581	136.848	104.219	115.421	108.563	103.067	105.74	97.504	108.108	93.1098	101.151
O76038	O76038	SCGN	Secretagogin	NaN	NaN	600.147	120.3	NaN	770.838	525.839	537.305	719.592	389.642	720.009	447.386	624.811	1079.07	677.675	528.655	344.703	535.227	665.822	645.783	496.517	332.451	NaN	755.816	242.191	288.014	562.485	580.537	553.791	471.505	463.282	527.811
O76054	O76054	SEC14L2	SEC14-like protein 2	106.472	78.6041	114.192	100.566	161.939	98.7214	116.273	101.538	107.599	161.095	105.06	166.79	135.717	94.3587	100.405	109.632	133.784	73.0345	69.7468	93.2983	86.8187	129.48	92.6321	68.2725	172.417	157.02	91.9088	94.308	95.1958	84.0324	74.1716	99.6698
O76070	O76070	SNCG	Gamma-synuclein	290.141	283.261	287.57	281.577	322.919	328.924	286.455	281.108	267.03	195.12	246.478	184.001	178.002	267.212	268.145	265.855	183.33	262.984	249.149	256.246	305.109	191.77	161.703	284.471	175.1	187.555	250.44	247.684	254.316	245.997	164.907	234.076
O76071	O76071	CIAO1	Probable cytosolic iron-sulfur protein assembly protein CIAO1	49.3776	79.4397	88.1996	88.2193	92.3951	93.0413	69.0312	84.3402	84.0592	60.2549	53.0323	78.0394	79.8814	81.5935	57.3918	47.5486	64.6941	35.89	48.3165	23.3543	82.506	54.066	67.0148	44.8534	69.8087	82.0503	62.477	45.02	57.7352	57.2583	63.4022	46.5174
O76080	O76080	ZFAND5	AN1-type zinc finger protein 5	35.9217	13.7656	15.9021	18.2321	21.7604	17.422	30.3019	6.41548	10.036	18.0393	13.1089	17.1174	18.8145	13.246	15.528	14.8516	23.7208	8.85615	15.0392	15.0526	13.5319	13.6469	15.7973	13.4598	19.618	16.565	22.8529	6.87706	15.5088	7.19762	24.3373	11.2846
O76094	O76094	SRP72	Signal recognition particle subunit SRP72	70.9796	69.2853	70.0311	73.8694	79.8141	69.5476	66.9771	75.2697	80.0816	94.0022	83.0302	89.8595	97.9362	89.9118	76.8702	75.2673	98.9733	87.7762	86.5668	74.4636	83.2695	99.0067	92.998	74.0033	94.4796	95.9769	67.6212	80.3163	72.0736	80.7842	87.323	77.1789
O94760	O94760	DDAH1	N(G),N(G)-dimethylarginine dimethylaminohydrolase 1	178.652	172.507	189.065	165.878	205.633	201.445	187.445	175.522	180.14	154.213	166.133	161.508	154.017	184.228	164.182	168.603	154.007	178.504	164.806	166.556	165.891	153.423	146.001	174.093	156.761	160.296	171.051	175.164	179.676	181.134	165.108	173.578
O94763	O94763	URI1	Unconventional prefoldin RPB5 interactor 1	NaN	110.051	116.055	98.3919	112.016	110.819	113.701	99.293	79.1012	101.081	88.5095	106.947	103.776	103.877	82.8806	82.9554	110.162	74.2108	72.7189	52.9215	61.0778	99.3645	94.7885	81.8376	96.4538	112.934	73.4097	75.6856	90.711	59.2937	46.3464	83.7366
O94776	O94776	MTA2	Metastasis-associated protein MTA2	79.1128	82.5295	96.771	75.0338	66.8816	106.139	118.433	97.9694	85.8449	146.179	85.9616	122.763	121.922	72.5964	60.9002	80.5857	119.666	77.9584	80.8787	71.202	64.1761	121.641	129.72	67.8003	127.8	137.983	71.1576	71.3011	62.6269	72.4134	65.0513	73.7134
O94788	O94788	ALDH1A2	Retinal dehydrogenase 2	165.538	170.644	167.864	169.919	130.273	175.232	164.767	171.393	111.91	118.748	107.093	105.43	96.5716	107.626	109.702	107.893	114.795	129.642	134.277	107.263	111.109	125.046	132.948	98.2983	109.074	99.9756	100.489	100.154	94.7814	83.3708	61.6565	90.1721
O94804	O94804	STK10	Serine/threonine-protein kinase 10	81.5543	76.049	85.9027	85.8874	76.9436	86.801	89.0617	79.3097	95.4743	102.629	92.3742	102.771	109.187	77.5995	87.7998	88.1717	107.251	95.8517	90.5012	86.8831	84.1715	113.679	113.547	81.1376	102.061	107.47	94.1451	93.1669	91.3516	95.7976	86.079	90.5605
O94808	O94808	GFPT2	Glutamine--fructose-6-phosphate aminotransferase [isomerizing] 2	159.205	211.587	237.138	238.226	129.335	229.428	213.335	174.215	127.288	253.853	87.197	248.144	240.959	88.0619	64.9049	98.7336	236.31	62.5349	63.7109	81.0729	168.498	154.896	166.399	79.1044	200.503	182.296	51.9992	115.337	71.9021	63.3643	60.5714	75.817
O94822	O94822	LTN1	E3 ubiquitin-protein ligase listerin	79.5018	48.521	49.7699	38.9449	24.549	59.7991	47.4031	37.5884	53.731	53.6498	45.3493	65.294	50.3813	42.3033	40.4305	55.9899	45.4574	38.6391	48.4174	46.6812	27.2966	46.3909	31.7104	46.2066	50.9305	52.2059	42.7044	41.0381	44.5462	33.5836	30.6416	44.5294
O94826	O94826	TOMM70	Mitochondrial import receptor subunit TOM70	60.4095	46.006	49.5433	41.8708	74.2421	45.3491	43.329	40.9585	79.3893	80.9987	78.3649	80.8728	92.2582	80.8711	84.6784	83.6577	78.7649	77.1574	59.0449	70.174	64.6235	76.9835	69.1582	65.2524	76.5025	90.306	86.5815	80.0487	85.0356	92.3534	95.2281	80.0312
O94832	O94832	MYO1D	Unconventional myosin-Id	82.8897	62.2745	58.5741	67.296	52.1021	49.5281	64.8355	57.4343	101.529	83.794	107.462	79.6113	77.2888	91.3714	84.942	95.7521	82.6048	110.367	96.4742	104.178	90.4887	77.2231	78.089	92.4251	78.5883	80.9475	98.1886	96.1291	95.6375	107.505	74.3868	103.986
O94851	O94851	MICAL2	[F-actin]-monooxygenase MICAL2	77.6409	81.591	71.9001	76.6651	70.5368	77.3553	73.6608	87.2565	51.2803	80.0373	62.8922	82.0918	72.8369	72.6215	50.9139	41.3662	74.6078	51.9586	62.0353	56.6668	50.5424	76.1283	58.1057	47.1498	71.592	80.4164	59.4068	67.3745	67.2471	60.6749	66.1936	47.1026
O94855	O94855	SEC24D	Protein transport protein Sec24D	177.241	161.342	149.097	141.055	125.388	153.16	158.677	159.99	136.779	212.293	149.903	212.981	215.351	137.866	147.778	156.069	222.394	162.322	153.136	151.214	155.021	224.49	229.416	152.993	208.365	193.168	149.553	143.319	149.62	145.373	208.038	151.624
O94868	O94868	FCHSD2	F-BAR and double SH3 domains protein 2	21.4444	36.2482	33.1751	20.6632	9.3668	25.0773	34.9986	36.9076	23.0966	40.7691	24.07	33.7491	37.1844	17.7424	28.5227	32.222	27.9693	23.9175	22.78	29.5161	17.0274	25.5051	30.3325	23.294	26.5815	18.0984	21.3649	19.9831	26.9617	15.3296	19.2546	20.4879
O94874	O94874	UFL1	E3 UFM1-protein ligase 1	56.9681	50.9949	56.6952	59.185	56.8729	55.3845	52.7025	57.5881	60.704	64.4796	54.2041	67.5091	65.9934	58.95	47.5862	48.773	53.0064	51.7897	53.8981	48.778	48.6709	55.2751	52.3426	46.5698	55.9197	66.8742	55.1985	50.7491	54.5873	55.9551	57.0681	50.5348
O94875	O94875	SORBS2	Sorbin and SH3 domain-containing protein 2	209.135	237.726	221.546	244.578	195.732	255.531	263.277	223.833	398.332	59.5474	377.164	69.4489	72.7085	403.408	364.899	353.504	65.3595	377.015	332.525	361.539	383.092	63.2054	69.7265	384.127	67.5748	66.3969	376.788	366.89	357.755	348.883	70.6561	336.933
O94880	O94880	PHF14	PHD finger protein 14	38.9875	16.4285	42.9632	43.2991	NaN	40.3994	42.1322	47.6031	35.2529	36.7886	41.1056	48.8918	39.3668	35.3477	28.4383	31.2211	27.5868	19.9589	24.5861	18.8827	22.0692	29.4573	22.8139	19.7671	35.728	22.9981	27.1412	27.4453	20.15	30.429	16.3695	16.7929
O94885	O94885	SASH1	SAM and SH3 domain-containing protein 1	56.5502	59.1783	69.0474	48.3502	56.0477	62.8597	55.9162	55.0264	50.7633	37.7912	50.9492	40.1071	35.0152	45.0285	44.5085	48.7446	32.4419	50.6662	53.1773	47.9814	36.8662	32.5115	29.1949	41.8496	36.2508	33.7607	42.3682	54.4211	47.5331	45.9326	37.2292	45.501
O94888	O94888	UBXN7	UBX domain-containing protein 7	70.1768	100.726	110.315	109.627	153.35	87.5826	96.2836	108.754	101.353	92.6887	103.878	95.0779	95.6251	76.9806	81.8469	84.4933	86.5083	93.5847	69.8666	78.3693	56.9794	80.2376	75.4577	58.3724	72.6097	88.5108	82.8736	80.4206	81.359	74.8652	61.0928	82.1746
O94901	O94901	SUN1	SUN domain-containing protein 1	5.2236	42.3349	41.4996	57.694	78.0096	38.3171	48.9046	39.8055	40.6783	101.997	44.3369	62.1279	79.1075	32.6655	39.5947	46.4756	72.4396	41.9311	48.7961	47.256	44.6287	70.4942	99.8718	45.2817	82.3905	103.776	52.0212	46.769	43.77	58.7997	48.6472	51.7403
O94903	O94903	PLPBP	Pyridoxal phosphate homeostasis protein	265.55	261.963	310.649	309.413	267.712	319.362	275.748	256.047	402.355	291.443	376.239	298.392	277.251	517.65	381.867	379.725	258.873	415.224	402.332	405.801	391.835	259.565	252.285	366.988	199.319	256.681	346.591	388.924	394.31	349.401	154.376	335.878
O94905	O94905	ERLIN2	Erlin-2	97.5527	84.1497	83.5306	86.0178	90.136	82.3701	64.3635	66.9592	71.3613	99.4361	73.415	86.3285	102.941	75.876	72.2001	61.1869	82.3986	68.4147	69.6753	74.8659	57.0332	85.809	103.62	72.2754	96.1243	100.953	72.3889	69.7188	67.2326	68.2911	80.6145	67.3365
O94906	O94906	PRPF6	Pre-mRNA-processing factor 6	73.5898	67.871	59.4141	63.1527	61.3226	66.4467	63.9705	62.5845	84.1395	112.951	83.0255	97.4005	87.9246	72.4876	64.6663	66.5	83.7797	63.7575	66.0194	75.654	62.1684	94.3566	85.8471	65.9725	90.1462	112.704	68.8849	65.5241	63.1233	80.9067	72.9261	72.7935
O94915	O94915	FRYL	Protein furry homolog-like	42.4514	29.103	45.2586	46.6407	38.601	37.2731	47.0379	52.2381	48.7419	52.538	49.8581	59.4704	67.2975	45.0897	47.2147	45.847	51.5534	64.402	52.3063	54.6212	52.5268	58.5828	52.4651	41.3019	60.7914	60.984	56.5463	54.7755	61.4528	56.4817	52.6017	54.7348
O94916	O94916	NFAT5	Nuclear factor of activated T-cells 5	102.049	141.546	96.1238	102.588	120.756	111.914	132.682	107.986	131.225	61.1129	106.367	89.5038	69.7217	111.01	148.933	100.512	88.0978	129.574	104.141	128.274	124.533	57.5163	77.0378	100.758	62.7093	53.4989	132.621	135.166	132.467	116.038	45.097	124.817
O94919	O94919	ENDOD1	Endonuclease domain-containing 1 protein	391.091	314.203	258.809	269.693	325.455	252.423	203.938	210.418	153.032	191.179	145.363	184.568	130.809	147.416	167.48	147.075	148.901	169.563	147.749	148.432	121.227	156.54	252.711	149.741	165.825	187.68	143.043	153.338	126.056	154.762	148.214	139.47
O94923	O94923	GLCE	D-glucuronyl C5-epimerase	NaN	NaN	NaN	NaN	NaN	NaN	NaN	NaN	NaN	110.876	NaN	97.7182	92.7157	NaN	NaN	52.3403	123.945	NaN	NaN	NaN	16.7011	159.387	287.59	NaN	123.275	115.55	NaN	NaN	NaN	NaN	74.6395	NaN
O94925	O94925	GLS	Glutaminase kidney isoform, mitochondrial	41.0767	44.3508	44.4076	53.1894	43.7021	42.6981	38.5088	49.7264	124.184	119.314	107.129	120.486	161.83	122.546	109.604	94.6958	116.977	106.738	104.725	100.283	122.933	117.92	120.158	111.292	123.699	122.542	121.503	117.699	114.386	131.586	110.186	104.43
O94929	O94929	ABLIM3	Actin-binding LIM protein 3	167.679	136.688	146.761	143.434	144.63	148.52	153.007	162.934	122.596	106.062	113.869	100.58	99.1103	113.976	129.956	128.107	103.418	123.636	123.057	119.099	121.645	96.9066	90.8108	133.234	90.3208	94.2059	110.923	114.22	122.949	100.39	92.057	108.18
O94966	O94966	USP19	Ubiquitin carboxyl-terminal hydrolase 19	22.0319	39.0894	54.3651	36.3882	54.2501	42.1907	56.3788	51.9176	55.9993	55.5536	44.2893	47.5607	48.3451	43.778	46.4256	44.9287	51.9348	51.2128	45.4534	43.2666	46.046	49.8113	48.5605	40.3811	49.4788	48.9128	47.0951	44.7636	45.6104	43.4484	39.7038	58.2744
O94973	O94973	AP2A2	AP-2 complex subunit alpha-2	78.7675	88.5957	82.6009	90.0687	79.1047	73.8382	90.0347	97.7354	112.632	93.7696	103.805	99.5219	100.835	98.4518	103.489	103.64	94.088	101.461	102.71	105.03	94.2548	88.6709	88.2381	100.803	92.983	97.1457	108.969	109.138	101.79	109.143	73.6547	105.841
O94979	O94979	SEC31A	Protein transport protein Sec31A	122.941	108.353	143.881	138.122	122.899	136.098	141.861	139.536	136.392	161.778	130.157	162.444	179.221	137.234	136.746	127.861	155.193	123.447	126.216	126.933	131.524	150.648	147.613	123.033	162.652	164.998	130.459	131.785	131.018	131.744	137.622	128.804
O94989	O94989	ARHGEF15	Rho guanine nucleotide exchange factor 15	114.087	139.9	106.621	121.627	39.9626	108.239	144.67	152.464	119.088	96.0849	109.405	97.464	110.295	112.95	124.257	127.332	104.496	108.654	135.152	135.908	114.205	92.861	119.489	89.8655	78.4406	96.3864	117.507	135.784	133.141	102.991	57.1849	130.578
O94992	O94992	HEXIM1	Protein HEXIM1	73.3767	36.5194	82.9483	75.0568	83.031	80.692	72.513	81.7265	83.7589	81.5662	75.837	86.3856	80.307	69.5392	75.0014	87.561	81.9378	89.3765	82.7843	82.9576	61.757	86.7366	71.9539	49.726	104.235	91.8689	83.1778	92.9161	83.266	85.9875	43.6982	83.3142
O95071	O95071	UBR5	E3 ubiquitin-protein ligase UBR5	84.4074	121.438	70.4564	66.5514	93.9581	66.567	81.4728	55.2314	71.9232	65.4198	70.6703	61.8283	63.3411	62.9313	56.9113	53.0065	53.8029	70.3483	57.5486	60.0033	42.7251	51.7212	55.3893	43.5451	67.6161	66.5808	59.8096	63.6551	51.3968	62.0633	60.4359	56.9988
O95081	O95081	AGFG2	Arf-GAP domain and FG repeat-containing protein 2	101.112	49.7176	44.0474	75.8675	44.9351	64.0177	57.6217	44.0021	63.9345	48.2954	58.0306	45.6059	46.837	72.4375	71.7659	67.6957	55.9806	74.692	76.8417	67.5393	69.3845	55.5707	54.2454	76.552	62.9611	57.2278	63.0132	55.3496	50.4685	59.3235	47.352	50.9618
O95104	O95104	SCAF4	SR-related and CTD-associated factor 4	NaN	6.4081	15.5973	66.7274	NaN	43.9167	44.4001	37.4489	43.9741	82.476	40.1796	57.6248	68.3456	38.9296	25.3036	34.3494	105.222	70.6674	65.9805	50.0872	12.7586	83.4612	9.48008	5.22806	87.8965	52.2626	53.4282	44.4667	63.5157	45.0383	39.2282	34.1784
O95139	O95139	NDUFB6	NADH dehydrogenase [ubiquinone] 1 beta subcomplex subunit 6	172.892	68.9463	107.501	122.118	57.5807	90.7815	64.3868	62.3903	387.623	243.825	395.252	291.495	332.07	473.503	362.624	331.905	330.456	389.003	371.465	363.872	483.546	349.003	279.586	438.393	303.772	288.278	400.755	396.416	344.417	405.039	213.349	331.756
O95140	O95140	MFN2	Mitofusin-2	69.7948	88.4795	72.8769	78.6011	71.7806	57.7577	58.7848	61.1743	73.4443	107.635	86.1083	109.23	108.722	68.7485	75.7442	74.0286	108.818	66.9158	73.1339	70.9332	68.6291	100.951	101.48	73.1862	98.4122	99.2395	71.6463	60.8151	70.714	74.8697	94.9828	73.2198
O95149	O95149	SNUPN	Snurportin-1	39.4945	25.1644	68.7322	69.9044	17.6012	84.5821	73.7906	81.9549	64.4462	45.8727	48.4647	43.2312	45.1507	45.6848	51.49	41.077	23.7177	9.88181	2.67877	23.7061	NaN	10.9234	10.448	12.3276	46.7658	51.4468	58.5604	35.3506	43.9551	61.0137	31.0212	44.1864
O95155	O95155	UBE4B	Ubiquitin conjugation factor E4 B	41.3864	57.0865	44.3458	40.8051	51.5784	32.7826	40.7642	46.7527	33.4917	42.4565	36.4435	42.5756	55.8662	32.5702	30.0306	35.7779	44.4411	32.6273	35.1732	37.1471	33.2621	41.4055	43.6293	34.5969	42.8243	39.8965	39.1113	43.0776	40.4268	32.6962	37.4232	40.922
O95159	O95159	ZFPL1	Zinc finger protein-like 1	126.023	69.2362	96.261	92.6213	NaN	73.6196	107.378	81.0434	151.561	188.466	138.312	167.372	174.407	119.003	126.179	109.465	146.99	112.085	100.26	102.987	159.402	181.103	196.079	159.681	172.4	177.885	132.258	142.471	113.567	140.879	123.861	118.287
O95163	O95163	ELP1	Elongator complex protein 1	113.042	104.673	91.9712	81.5443	132.004	95.7707	93.8085	98.4441	78.9605	99.361	90.3665	105.078	105.679	77.0221	90.2016	81.7623	97.8163	80.5915	76.4093	82.7491	86.7015	95.5819	101.946	75.7352	106.237	115.09	90.391	82.8396	92.8451	85.4044	89.713	92.7756
O95166;P60520;Q9H0R8	O95166;P60520;Q9H0R8	GABARAP;GABARAPL2;GABARAPL1	Gamma-aminobutyric acid receptor-associated protein;Gamma-aminobutyric acid receptor-associated protein-like 2;Gamma-aminobutyric acid receptor-associated protein-like 1	197.489	280.561	321.839	348.201	257.449	404.724	402.45	345.563	364.18	381.086	295.827	425.374	397.998	318.188	346.585	333.594	406.772	324.358	336.058	333.911	266.489	433.637	378.192	279.206	356.286	326.656	286.365	292.87	325.101	290.217	190.127	303.661
O95168	O95168	NDUFB4	NADH dehydrogenase [ubiquinone] 1 beta subcomplex subunit 4	201.104	90.035	141.095	173.616	152.324	119.836	48.1925	69.6732	255.212	191.971	220.657	200.369	201.51	292.187	205.985	185.578	200.473	205.492	253.604	216.539	221.669	182.787	174.705	242.468	197.673	185.115	196.144	195.941	179.267	212.246	185.604	163.176
O95169	O95169	NDUFB8	NADH dehydrogenase [ubiquinone] 1 beta subcomplex subunit 8, mitochondrial	150.185	132.991	134.002	124.398	112.573	64.8018	80.4981	81.6834	358.427	494.306	470.352	505.859	487.441	339.346	394.935	418.365	510.71	520.636	467.417	487.801	210.819	507.015	513.509	477.973	476.97	459.636	504.207	515.21	450.217	465.169	490.221	430.755
O95182	O95182	NDUFA7	NADH dehydrogenase [ubiquinone] 1 alpha subcomplex subunit 7	46.3792	56.5137	48.5742	40.4963	46.3414	55.1151	41.4919	46.0401	74.5297	41.2213	68.2662	37.0207	45.9575	99.0884	59.2341	56.8594	38.9121	68.3748	57.3858	68.9396	63.3239	33.9431	29.5237	68.2631	38.0988	39.3658	60.7931	57.6913	71.2915	70.5206	27.1303	71.5748
O95183	O95183	VAMP5	Vesicle-associated membrane protein 5	222.656	182.225	202.988	339.158	149.003	151.606	108.596	179.785	336.718	354.098	343.131	298.148	313.76	563.408	330.404	347.818	287.058	303.709	392.44	327.693	352.036	253.378	287.627	353.033	257.367	315.881	294.49	300.622	272.585	302.189	399.783	274.202
O95197	O95197	RTN3	Reticulon-3	154.46	158.929	215.791	220.967	NaN	228.788	198.865	214.405	432.902	562.536	331.544	436.482	467.191	317.564	458.32	405.349	483.607	369.185	341.284	376.37	488.136	474.278	505.189	395.239	586.86	441.482	334.091	305.784	339.022	361.354	326.935	310.141
O95202	O95202	LETM1	Mitochondrial proton/calcium exchanger protein	26.5689	29.5236	32.4143	31.0425	30.0069	26.1712	26.0937	23.7097	121.364	136.869	127.055	139.817	146.248	111.687	117.749	114.035	139.708	132.249	125.866	122.807	119.858	146.364	121.845	121.461	139.204	127.522	119.278	119.606	114.122	126.452	106.248	121.009
O95208	O95208	EPN2	Epsin-2	49.2241	82.264	78.4476	68.6734	95.2337	95.911	75.4852	84.8097	65.9779	68.8986	76.564	85.9146	78.3902	87.2928	82.6038	71.104	74.6085	89.8693	68.9818	79.8766	69.7109	68.9987	80.235	75.0087	73.4464	73.212	66.4019	76.3289	69.465	70.1264	75.2219	81.9148
O95218	O95218	ZRANB2	Zinc finger Ran-binding domain-containing protein 2	107.946	110.76	134.378	136.175	123.196	99.4443	92.7211	120.858	127.289	143.63	135.653	134.069	124.071	163.081	130.73	137.261	129.464	127.143	141.197	130.666	106.759	112.557	125.473	126.641	128.429	140.589	111.558	125.024	118.594	84.2728	122.678	106.046
O95219	O95219	SNX4	Sorting nexin-4	70.6906	103.119	61.218	51.3431	56.0415	58.4715	65.6082	61.928	58.3728	56.3592	55.6064	67.3548	57.4884	50.5953	60.5594	65.2486	71.606	71.1712	57.4471	66.036	56.8951	72.4767	54.5689	49.9627	64.9791	72.9598	63.0031	75.1224	63.0437	62.876	60.1692	60.7451
O95232	O95232	LUC7L3	Luc7-like protein 3	58.4986	58.3001	56.3603	61.622	66.629	66.3674	52.9209	55.9565	58.8629	55.7987	48.6577	52.4586	57.2149	65.5456	50.9177	52.6073	41.8886	47.4862	47.0258	41.7701	49.2157	41.0171	45.7599	52.3998	49.2994	46.8256	50.4264	47.0198	49.3571	50.5127	55.8081	44.6118
O95236	O95236	APOL3	Apolipoprotein L3	63.658	64.7008	68.7512	68.3212	106.673	76.1221	73.3269	78.1997	56.4506	26.3079	58.2713	23.6117	38.4464	63.7113	56.4686	52.6623	34.4523	58.1745	51.3209	58.7143	60.1014	38.2092	25.7261	57.6129	28.7107	33.9789	79.1551	64.7707	59.5116	70.8652	31.8216	51.8981
O95249	O95249	GOSR1	Golgi SNAP receptor complex member 1	135.568	266.954	240.177	248.194	109.658	307.918	330.124	187.13	330.075	460.471	304.641	402.909	380.496	177.998	282.994	269.897	398.526	304.283	309.233	265.034	198.743	456.769	409.682	229.725	413.848	389.286	239.469	307.705	210.85	297.869	262.232	274.33
O95260	O95260	ATE1	Arginyl-tRNA--protein transferase 1	45.9173	64.9231	58.5258	50.3179	69.0884	54.8734	59.9279	52.1887	61.9872	46.6841	57.1624	49.1436	54.4733	58.3614	50.8146	62.1097	56.3731	64.4746	62.1391	59.6806	80.2985	50.9448	57.8364	54.4431	44.82	44.6408	54.3547	53.7238	55.6634	69.3984	30.8031	62.17
O95292	O95292	VAPB	Vesicle-associated membrane protein-associated protein B/C	98.612	97.4948	118.146	122.807	91.8687	96.907	105.281	106.413	172.927	227.775	177.884	220.886	220.23	192.67	163.235	161.956	222.896	158.489	179.442	186.547	183.754	216.286	227.327	172.927	204.217	219.891	170.517	175.83	167.145	176.474	175.652	167.045
O95295	O95295	SNAPIN	SNARE-associated protein Snapin	320.386	388.042	494.117	374.374	326.71	389.251	511.433	390.491	366.288	295.706	322.024	329.87	339.924	340.622	330.609	301.522	204.408	346.474	321.995	290.009	414.075	236.844	365.279	356.363	267.797	260.23	356.057	332.807	337.212	291.532	248.54	247.317
O95297	O95297	MPZL1	Myelin protein zero-like protein 1	118.401	40.6112	131.452	96.5258	NaN	54.4738	100.231	47.5366	72.8963	149.322	78.1495	135.479	128.605	59.1565	78.3713	78.2803	123.994	82.4508	87.8976	94.625	60.2111	133.087	99.3641	86.3166	138.726	125.938	87.3379	94.5324	92.3878	66.9735	86.826	79.4377
O95298	O95298	NDUFC2	NADH dehydrogenase [ubiquinone] 1 subunit C2	NaN	NaN	108.286	93.9048	NaN	85.313	92.071	85.1038	393.638	218.196	374.637	247.641	238.736	346.774	353.491	273.513	253.051	343.069	310.867	289.058	357.858	252.942	200.259	404.412	161.246	161.007	272.467	274.717	256.63	335.65	87.7019	260.103
O95299	O95299	NDUFA10	NADH dehydrogenase [ubiquinone] 1 alpha subcomplex subunit 10, mitochondrial	23.8681	50.3615	434.885	126.221	NaN	104.835	NaN	157.144	175.238	105.971	132.355	129.597	146.56	251.606	99.0894	64.2814	74.9756	125.716	183.28	153.616	229.511	103.154	143.527	163.707	41.059	106.406	110.554	115.47	111.3	124.975	98.9649	114.992
O95302	O95302	FKBP9	Peptidyl-prolyl cis-trans isomerase FKBP9	120.19	132.193	168.523	186.547	190.818	149.725	147.547	164.753	146.299	119.776	135.086	118.725	141.388	189.228	132.372	123.989	104.916	92.5966	105.297	116.187	89.1456	115.691	85.6479	135.746	101.416	111.381	129.09	128.961	121.121	149.371	91.9004	121.35
O95319	O95319	CELF2	CUGBP Elav-like family member 2	152.898	33.8755	73.1716	74.4499	80.5059	88.1712	47.5346	51.7624	56.6027	10.2405	64.3144	13.5234	11.4744	84.7303	57.4613	58.3719	17.4192	73.057	72.3316	54.8758	66.4559	12.4895	NaN	60.195	13.0273	12.1968	31.1955	53.7593	33.8158	25.1735	NaN	42.8971
O95336	O95336	PGLS	6-phosphogluconolactonase	775.647	634.124	679.431	664.171	627.199	717.408	669.839	623.947	621.877	456.763	550.428	496.404	458.048	594.633	609.535	569.11	440.407	564.934	547.287	551.98	670.791	517.504	459.24	614.146	506.896	488.098	531.589	534.242	572.1	558.342	380.424	551.332
O95340	O95340	PAPSS2	Bifunctional 3'-phosphoadenosine 5'-phosphosulfate synthase 2	155.335	124.282	140.451	124.861	143.104	130.716	138.073	137.951	116.967	262.515	124.616	282.089	269.661	101.195	126.4	113.727	245.175	125.893	118.379	105.072	112.227	245.966	270.927	99.9668	264.129	283.6	121.135	126.356	122.84	127.386	217.274	133.305
O95347	O95347	SMC2	Structural maintenance of chromosomes protein 2	78.1236	101.767	118.028	108.838	113.717	121.057	143.634	114.208	104.581	130.637	84.991	122.08	128.071	70.6624	88.9266	73.8685	117.743	65.928	68.3982	63.3132	58.5244	129.735	130.64	49.2542	128.6	121.752	70.456	65.0043	73.3758	81.2155	74.6445	48.9884
O95352	O95352	ATG7	Ubiquitin-like modifier-activating enzyme ATG7	115.855	113.96	103.894	112.315	107.254	109.781	111.962	111.853	105.757	113.617	116.613	119.273	119.353	116.24	107.482	112.098	111.012	120.118	121.078	112.587	109.14	112.303	115.486	106.511	123.463	117.077	113.721	109.519	108.49	98.6212	112.376	112.423
O95359	O95359	TACC2	Transforming acidic coiled-coil-containing protein 2	48.765	92.1556	69.8699	63.683	76.0908	50.9337	63.7731	66.4477	51.1621	31.1124	53.4816	35.5389	28.4696	60.7431	57.8514	61.2159	28.2446	56.571	51.5065	64.586	45.2726	28.9715	33.0491	53.5557	31.9336	31.4638	57.4546	50.7129	53.6281	50.3134	17.7884	51.7968
O95361	O95361	TRIM16	Tripartite motif-containing protein 16	144.765	158.912	122.767	138.977	148.795	163.293	164.794	147.689	108.484	58.7805	117.676	62.2551	60.7892	105.145	122.328	124.506	63.2508	108.995	95.1273	114.346	128.441	48.464	63.8931	104.817	59.9507	64.3957	117.198	124.347	120.311	122.485	55.7021	135.343
O95372	O95372	LYPLA2	Acyl-protein thioesterase 2	113.46	103.982	103.504	92.5722	102.373	83.1966	88.9504	123.266	95.9234	136.672	74.8617	151.91	118.921	63.818	110.257	103.877	146.067	124.493	114	101.849	98.8741	143.641	139.366	88.7101	142.851	119.423	86.8472	83.9725	82.4163	73.8754	140.35	80.0802
O95373	O95373	IPO7	Importin-7	76.3533	69.5152	87.1917	89.9318	70.5964	90.6376	83.7557	98.4133	93.9887	111.911	93.9611	125.995	143.631	81.6906	89.6215	85.4121	105.776	100.53	100.076	88.3201	79.2658	115.792	109.068	84.4495	116.512	117.992	102.67	103.202	100.67	101.629	93.0263	95.6522
O95376	O95376	ARIH2	E3 ubiquitin-protein ligase ARIH2	32.3105	NaN	19.0698	15.9324	42.0264	20.6814	25.793	13.7481	24.4321	25.9988	19.1142	27.3406	18.4774	11.9115	21.8449	12.8434	28.9372	26.5142	18.3142	19.5159	21.5112	27.6085	28.2662	11.4904	32.3829	28.4075	24.6778	29.7828	10.5928	13.8658	32.0056	19.0758
O95379	O95379	TNFAIP8	Tumor necrosis factor alpha-induced protein 8	80.3088	43.7335	32.9359	34.5502	45.0449	46.106	46.5053	8.90846	38.3914	23.6656	37.6827	44.7148	31.2864	42.4154	38.0792	32.4672	NaN	17.8057	NaN	10.474	2.62714	NaN	NaN	NaN	26.3165	48.3545	38.6179	51.4723	67.109	72.2605	46.1054	56.9835
O95391	O95391	SLU7	Pre-mRNA-splicing factor SLU7	42.1115	58.74	74.3164	68.3363	91.2967	69.8863	67.7769	57.2728	58.4742	46.8907	45.8745	50.7646	54.6671	48.896	63.3562	41.3972	39.3996	57.1619	39.2407	48.9969	54.686	52.0202	51.7519	53.0488	43.935	37.8756	42.0975	45.4373	48.0637	47.8802	27.6462	43.9475
O95394	O95394	PGM3	Phosphoacetylglucosamine mutase	72.8444	63.2698	82.4801	83.1443	76.5186	75.4099	80.4061	79.6137	64.382	88.8914	61.5134	91.6506	91.6817	81.8687	63.173	54.8266	86.3608	52.077	45.2581	51.4571	35.3078	74.3815	49.9443	47.4404	73.5795	91.7598	54.9692	64.49	56.1366	64.1948	73.7911	58.0248
O95396	O95396	MOCS3	Adenylyltransferase and sulfurtransferase MOCS3	22.816	41.0732	54.0778	41.1636	51.9739	33.732	44.9155	47.6605	58.5645	37.3681	70.0462	39.0384	32.4639	98.4551	59.1254	71.087	27.8759	56.332	58.1969	65.9068	83.1166	29.2916	34.6083	61.8569	32.2102	27.7594	65.0872	51.2963	63.3374	48.2461	26.2366	58.9722
O95400	O95400	CD2BP2	CD2 antigen cytoplasmic tail-binding protein 2	126.322	123.972	110.501	88.0795	79.0098	79.2803	148.688	69.9114	61.896	60.561	75.4288	61.4859	65.2596	65.7473	97.7021	65.1652	49.3758	43.8025	51.3543	45.2264	149.205	41.4223	74.62	131.955	58.1138	59.98	77.0376	53.0252	68.2924	81.956	45.2783	80.6057
O95425	O95425	SVIL	Supervillin	139.296	126.787	132.166	129.787	123.259	128.059	133.898	125.603	123.973	121.777	127.837	120.103	113.871	117.384	121.499	122.672	121.018	124.912	124.406	123.308	122.474	111.305	109.208	115.206	122.955	129.1	115.086	123.41	118.986	117.213	107.852	125.706
O95429	O95429	BAG4	BAG family molecular chaperone regulator 4	32.2377	105.976	114.3	93.1077	83.6425	107.338	90.8534	94.7755	51.0285	80.2905	68.5046	77.4385	83.5428	56.5282	55.7874	61.7666	69.27	68.5012	57.7268	48.6509	65.7913	62.2946	48.164	56.2192	67.4787	68.7378	45.9858	43.907	51.8811	39.3213	76.5122	52.0946
O95433	O95433	AHSA1	Activator of 90 kDa heat shock protein ATPase homolog 1	146.228	152.136	168.053	160.356	198.931	160.24	174.664	171.25	144.148	169.47	151.821	174.609	161.875	138.94	141.034	145.657	158.038	176.624	165.079	154.949	126.833	153.965	152.022	138.605	174.487	168.48	137.671	152.95	154.531	138.607	143.664	151.317
O95453	O95453	PARN	Poly(A)-specific ribonuclease PARN	64.6325	70.9626	84.0658	73.8181	70.1401	107.659	123.53	90.7034	85.8577	91.2435	84.2219	81.3589	84.8023	73.472	90.5535	85.6248	86.9739	92.4301	75.0359	79.6759	89.1605	91.6508	90.9415	85.558	67.0773	57.0088	67.7415	63.6412	65.5373	65.7922	86.7278	67.2166
O95456	O95456	PSMG1	Proteasome assembly chaperone 1	429.25	451.813	611.709	592.185	360.28	514.106	546.725	580.232	314.36	244.85	209.364	212.222	281.615	448.037	199.645	179.431	217.849	356.23	371.566	288.02	336.371	274.082	412.728	255.417	222.035	274.31	319.78	313.826	270.2	362.523	105.452	227.469
O95470	O95470	SGPL1	Sphingosine-1-phosphate lyase 1	128.598	34.5217	36.3327	50.2664	55.4217	30.3879	30.873	43.3243	60.6908	103.485	62.8368	111.719	100.395	63.4603	53.747	60.3093	90.1333	52.6317	63.1699	64.0149	45.7705	91.5351	86.4738	43.6019	87.6873	89.6084	48.8857	45.3256	49.9662	49.5019	35.5891	46.4072
O95478	O95478	NSA2	Ribosome biogenesis protein NSA2 homolog	12.3412	NaN	3.51574	12.6776	NaN	19.2752	25.5548	15.328	35.6778	122.616	50.101	63.7786	91.7507	35.3799	27.5351	41.9702	64.7342	46.2522	32.7763	30.3715	19.1199	93.1916	78.6673	28.8348	71.9278	112.678	29.5072	29.871	19.6104	50.2853	52.5723	31.2503
O95479	O95479	H6PD	GDH/6PGL endoplasmic bifunctional protein	180.52	230.367	250.671	224.115	165.855	173.159	152.602	157.612	48.7217	94.9746	38.7976	83.308	86.5671	64.2305	31.4385	25.3841	77.4623	35.6307	43.5369	26.1783	28.7382	69.0369	171.014	18.838	69.1908	86.4435	36.8186	33.0706	22.7646	43.3933	98.7292	25.4622
O95486	O95486	SEC24A	Protein transport protein Sec24A	94.354	84.7393	83.1811	101.993	49.4966	89.883	90.1481	84.7133	71.8417	70.9858	64.9917	64.8948	76.376	82.0247	68.3124	60.6453	88.127	66.8118	85.7418	64.7237	55.5957	84.0507	71.1185	69.8027	74.4651	75.6714	67.4529	69.8693	51.544	62.7714	56.9587	62.8945
O95487	O95487	SEC24B	Protein transport protein Sec24B	83.0325	71.6631	70.2858	77.5041	88.7043	64.997	69.2739	72.9655	83.9683	73.4996	72.9456	76.8323	83.6182	81.6765	80.2712	78.026	74.2858	80.5882	74.4519	69.3711	83.6552	76.4987	71.2722	63.1622	85.3363	79.7288	64.6354	68.332	69.4553	73.1447	66.8962	70.4673
O95490	O95490	ADGRL2	Adhesion G protein-coupled receptor L2	292.561	253.421	131.869	144.013	266.955	184.319	213.85	288.479	247.043	239.019	263.645	269.312	265.306	158.13	257.293	259.259	225.317	256.298	204.997	212.595	265.08	258.2	265.078	252.028	214.059	234.415	270.804	265.323	262.231	277.364	249.697	249.423
O95497	O95497	VNN1	Pantetheinase	NaN	18.7071	60.4981	22.5812	NaN	30.8676	21.9045	16.2427	NaN	NaN	NaN	NaN	NaN	NaN	NaN	NaN	NaN	NaN	NaN	NaN	NaN	NaN	NaN	NaN	NaN	NaN	NaN	NaN	NaN	NaN	NaN	NaN
O95551	O95551	TDP2	Tyrosyl-DNA phosphodiesterase 2	NaN	NaN	NaN	NaN	NaN	NaN	6.83171	7.61551	5.46989	8.36055	6.76487	12.7975	11.405	5.15166	8.63002	5.97176	8.22731	9.22397	NaN	NaN	NaN	3.97325	NaN	NaN	9.95205	NaN	7.97769	NaN	NaN	14.172	NaN	NaN
O95562	O95562	SFT2D2	Vesicle transport protein SFT2B	NaN	32.981	50.3527	49.7442	NaN	NaN	NaN	46.4534	106.162	63.3635	87.5718	72.3945	73.3685	91.4567	97.8881	79.8092	66.7441	82.177	102.205	94.282	84.7659	65.7236	33.1504	103.992	61.5413	68.3727	76.5884	82.8647	80.5576	84.5754	NaN	79.532
O95571	O95571	ETHE1	Persulfide dioxygenase ETHE1, mitochondrial	193.754	215.452	209.356	221.815	203.585	208.683	177.808	194.582	248.884	257.294	237.399	252.259	230.748	301.142	237.151	240.089	203.389	213.884	209.514	250.88	216.553	213.857	215.017	253.232	239.031	234.739	240.201	242.453	234.877	251.93	224.659	238.947
O95573	O95573	ACSL3	Long-chain-fatty-acid--CoA ligase 3	54.2594	49.683	39.5108	48.4696	37.8183	40.7167	41.7414	39.5841	112.805	122.425	104.973	111.368	127.338	108.25	102.799	95.2931	115.536	74.6081	97.3552	92.364	103.541	105.803	119.508	93.9638	107.838	116.96	86.6051	99.2259	96.662	111.535	106.489	94.5686
O95602	O95602	POLR1A	DNA-directed RNA polymerase I subunit RPA1	74.9903	72.5439	64.0914	56.8	17.7742	58.3918	75.9953	61.6422	80.8242	105.236	64.5047	103.309	94.5574	52.7524	62.2862	67.9408	89.9865	65.7588	65.1625	64.5091	66.7375	104.168	91.8828	64.2928	93.5806	102.986	61.5695	63.3664	62.053	64.2646	94.4032	62.0134
O95630	O95630	STAMBP	STAM-binding protein	17.6386	48.644	50.4734	38.8834	38.6279	42.1321	49.6861	52.88	48.1438	38.9088	38.7312	37.6453	30.1348	45.5694	46.9948	46.1502	28.4935	55.4183	44.2991	57.5894	39.9238	37.3539	29.6885	40.4629	33.3579	28.1217	45.4655	55.3576	50.7631	37.0939	23.2883	43.2653
O95639	O95639	CPSF4	Cleavage and polyadenylation specificity factor subunit 4	156.617	224.638	291.383	224.078	256.958	257.643	269.102	231.462	161.722	168.612	136.916	158.012	172.804	147.279	109.431	120.378	161.642	201.88	168.443	128.77	133.977	184.816	164.158	133.515	179.482	175.613	119.354	135.081	133.405	139.021	111.367	87.5483
O95671	O95671	ASMTL	Probable bifunctional dTTP/UTP pyrophosphatase/methyltransferase protein	58.8619	55.5615	51.5531	47.3191	49.7626	45.916	51.1421	57.8054	58.2614	74.3592	61.2227	72.5339	67.7148	66.1468	60.3031	63.6244	74.9431	71.0548	67.4276	62.1958	63.189	68.0805	71.5914	54.6815	74.1311	69.6298	65.2678	63.8531	61.2844	62.1335	68.5616	63.8229
O95674	O95674	CDS2	Phosphatidate cytidylyltransferase 2	27.5063	32.389	32.8417	24.2912	NaN	30.6471	23.0003	37.5937	42.9433	127.073	62.2254	93.1762	76.6022	28.0042	51.1682	64.1939	88.3348	60.5414	52.249	59.4313	56.574	91.2951	84.2652	42.1769	118.097	121.433	47.9033	51.12	49.4641	53.5916	102.089	61.8937
O95684	O95684	CEP43	Centrosomal protein 43	74.5543	59.5325	45.5425	56.6818	32.94	52.6725	46.0676	52.2433	31.5974	31.7948	35.6097	58.7969	51.8496	43.8753	28.4421	33.6003	60.3999	49.153	27.791	22.8934	15.604	29.2482	47.9156	9.88212	44.7795	43.8954	45.5945	31.6266	30.0049	39.4848	46.5959	29.2017
O95707	O95707	POP4	Ribonuclease P protein subunit p29	60.4895	78.738	40.1769	41.9888	56.1188	45.387	60.103	60.1425	61.6122	163.763	79.2812	108.77	133.737	64.302	64.8277	93.2901	96.5377	77.8835	59.1914	78.4408	57.2232	131.383	101.996	74.5438	110.673	159.567	71.0452	52.3513	70.6062	93.8366	93.7441	63.5949
O95716	O95716	RAB3D	Ras-related protein Rab-3D	101.425	86.9198	77.7617	60.428	88.0235	63.5251	66.1048	68.9561	115.485	83.5225	141.205	87.8422	104.339	140.115	159.754	157.464	81.4952	109.102	92.9133	132.801	134.004	68.7253	112.633	116.084	81.2143	77.2289	130.971	128.274	131.044	115.1	127.108	124.357
O95721	O95721	SNAP29	Synaptosomal-associated protein 29	82.2951	78.8074	74.2016	72.4196	207.006	66.9233	88.8044	75.4569	84.5797	51.7919	78.4132	63.0488	53.396	105.388	72.8135	75.9276	56.8826	72.4705	64.0875	76.03	73.0369	46.3885	50.6295	74.2045	46.6496	53.5497	85.4093	71.3473	78.7529	70.8945	76.7568	72.7161
O95741	O95741	CPNE6	Copine-6	48.5875	77.7526	67.5774	87.2322	43.9547	48.4133	35.8997	60.6158	137.277	161.153	114.312	134.737	118.921	122.519	106.245	92.2553	129.627	120.341	174.465	139.448	103.925	123.441	161.483	107.833	153.626	128.684	108.101	105.295	84.4553	98.555	145.898	76.5636
O95747	O95747	OXSR1	Serine/threonine-protein kinase OSR1	85.917	75.1487	86.3597	83.7137	99.48	80.0888	81.4443	86.8434	83.1146	94.6545	80.43	101.484	97.3914	73.2651	75.9647	79.3698	87.9755	71.7874	71.1089	76.8743	67.6234	87.3728	70.3884	68.5002	100.392	103.172	78.9047	77.3943	82.0975	79.1029	85.7499	78.2126
O95749	O95749	GGPS1	Geranylgeranyl pyrophosphate synthase	39.8273	67.1782	77.2524	46.0382	66.3092	50.3266	64.6758	56.8023	73.5077	62.999	62.0099	56.1141	63.0057	26.4035	67.2451	71.3493	66.7274	61.6525	60.9857	63.2873	36.5708	55.6096	50.1251	41.5962	61.7258	75.0737	60.5024	56.915	74.9564	54.4861	33.8313	45.5615
O95757	O95757	HSPA4L	Heat shock 70 kDa protein 4L	87.9002	85.7511	88.7487	77.9142	80.5206	93.675	89.3473	93.1086	101.663	62.9988	98.8514	67.9413	64.3659	94.7491	102.307	104.453	56.4923	89.3251	95.8679	87.7511	98.8392	53.1898	56.3893	88.8724	55.8198	55.3018	96.0766	105.445	97.0847	93.405	59.2768	99.879
O95758	O95758	PTBP3	Polypyrimidine tract-binding protein 3	110.142	95.4852	108.606	80.3734	142.706	95.4647	72.6386	87.3211	70.0158	107.469	76.6063	98.8244	90.4196	72.4781	74.3256	70.8042	97.2167	63.1252	78.1436	68.0928	66.9983	88.3095	99.6273	66.8715	113.299	104.996	68.4221	71.4328	58.2312	61.2866	102.412	75.8615
O95760	O95760	IL33	Interleukin-33	77.5233	62.0313	81.4571	86.2631	75.4644	83.6125	73.911	84.2435	242.846	21.0396	218.858	35.1068	20.6408	212.8	216.019	201.566	24.4493	253.305	260.049	241.518	177.634	18.6961	21.2548	239.99	14.9862	17.3998	182.632	185.169	171.262	185.848	NaN	153.881
O95777	O95777	LSM8	U6 snRNA-associated Sm-like protein LSm8	290.052	302.667	324.29	322.454	325.179	305.087	301.444	312.942	259.718	171.642	241.995	158.976	172.744	349.053	233.903	229.679	169.946	220.93	250.664	246.694	277.674	164.642	170.334	270.421	160.751	155.579	251.754	236.904	217.816	230.194	200.656	203.639
O95782	O95782	AP2A1	AP-2 complex subunit alpha-1	184.106	182.765	158.271	145.428	199.269	149.597	157.776	170.045	165.973	163.472	160.689	166.771	172.021	128.011	170.07	159.162	140.368	154.91	133.255	152.459	159.296	141.882	136.668	134.512	157.07	150.264	162.059	155.8	164.127	152.019	168.097	171.426
O95785	O95785	WIZ	Protein Wiz	NaN	68.6057	73.2934	75.0423	128.985	92.3187	97.2359	62.3684	60.3697	65.0366	54.049	62.0269	65.6385	32.252	44.2011	57.3781	59.4381	47.9911	50.5442	47.3845	53.3038	63.2434	50.1541	45.772	54.0319	63.0075	51.6284	50.8845	49.6501	44.148	51.3538	54.792
O95786	O95786	DDX58	Antiviral innate immune response receptor RIG-I	103.095	86.4517	85.0345	83.3237	87.8328	81.185	75.1174	86.4415	76.5946	68.5637	83.6974	64.8546	72.2286	77.7656	81.2015	79.0159	67.1034	69.7752	79.1864	71.969	69.7503	60.1941	60.876	71.3144	67.819	70.6575	81.5693	79.3931	74.8326	78.5771	54.4171	72.4386
O95793	O95793	STAU1	Double-stranded RNA-binding protein Staufen homolog 1	88.0358	75.5806	105.703	109.418	81.0737	116.972	111.132	109.931	91.9095	109.539	88.4512	115.551	105.018	89.1843	86.1067	92.0999	109.84	93.9379	94.7143	86.3997	80.658	115.728	110.816	72.0365	114.747	106.147	84.8586	85.9357	89.0372	95.9328	74.2275	90.1592
O95801	O95801	TTC4	Tetratricopeptide repeat protein 4	131.607	80.3653	28.3776	19.7581	124.286	23.279	24.7855	54.0296	19.8301	22.2653	8.28378	50.5238	41.4117	5.66931	22.5586	26.4744	21.0585	70.8201	121.892	18.9168	118.618	28.3459	45.8292	102.303	14.7119	29.5944	11.2122	NaN	17.6122	19.2074	17.9577	19.1457
O95810	O95810	CAVIN2	Caveolae-associated protein 2	182.621	179.692	164.898	150.493	192.148	155.365	147.992	152.878	202.665	113.13	217.118	103.33	112.927	222.21	230.066	245.56	129.972	257.982	230.365	248.608	225.738	110.154	110.628	237.263	127.913	132.506	212.422	214.557	222.586	204.266	163.107	214.789
O95816	O95816	BAG2	BAG family molecular chaperone regulator 2	53.6756	57.2318	83.3994	102.166	47.8832	75.6169	73.5304	77.4428	69.0413	55.4754	64.881	55.5691	62.6748	98.9731	58.5615	65.3995	55.4738	60.4202	70.5542	71.1786	48.3321	49.5059	43.311	51.3355	50.32	50.1757	64.8392	62.0008	67.1834	55.794	37.5924	65.0919
O95817	O95817	BAG3	BAG family molecular chaperone regulator 3	205.922	210.594	238.505	233.076	170.957	226.499	252.995	233.116	209.996	210.254	188.291	206.236	214.685	191.627	183.561	195.996	242.106	208.192	212.858	206.226	188.129	229.208	219.94	191.704	231.854	213.656	200.957	188.482	198.746	186.766	186.797	196.118
O95819	O95819	MAP4K4	Mitogen-activated protein kinase kinase kinase kinase 4	80.5065	88.788	103.346	115.314	100.816	106.677	112.415	103.194	118.93	126.165	117.23	108.167	106.61	103.138	110.27	122.253	122.452	97.5633	109.862	113.747	102.228	110.885	89.2871	95.3686	123.748	116.764	111.065	113.61	116.259	118.969	68.8517	109.052
O95822	O95822	MLYCD	Malonyl-CoA decarboxylase, mitochondrial	NaN	NaN	NaN	7.38758	NaN	NaN	15.1998	NaN	38.9008	52.0718	40.7312	36.4428	37.4088	55.6259	53.6767	53.515	50.939	58.9281	59.7654	65.3311	59.3693	51.1402	60.618	53.9001	53.1776	37.4006	41.4374	52.8158	47.3192	49.2357	NaN	66.605
O95825	O95825	CRYZL1	Quinone oxidoreductase-like protein 1	144.087	104.016	81.6837	90.4534	114.294	103.065	83.7674	94.1601	101.107	90.2038	108.483	90.2316	65.3338	121.368	125.419	126.797	85.6596	78.8168	92.3772	154.442	79.427	81.5311	55.3874	105.841	95.6837	81.1898	100.194	101.572	119.622	82.8123	108.984	115.027
O95831	O95831	AIFM1	Apoptosis-inducing factor 1, mitochondrial	46.6712	75.7742	77.9684	76.8761	42.95	68.0091	57.2148	56.3677	75.6911	85.5629	77.2046	83.4284	93.5743	75.0647	84.3195	68.1564	81.733	62.1705	67.3124	76.2777	88.4904	89.4294	76.0712	81.6413	79.8306	76.7121	75.7835	70.4525	69.2057	78.6264	56.8159	70.5776
O95834	O95834	EML2	Echinoderm microtubule-associated protein-like 2	128.319	168.113	146.997	146.983	136.369	192.87	169.491	155.274	163.664	145.196	177.531	151.172	155.548	146.789	166.029	162.632	139.657	140.92	146.592	131.841	182.904	119.288	148.348	163.489	147.767	147.678	145.883	154.442	159.813	177.936	139.115	153.555
O95848	O95848	NUDT14	Uridine diphosphate glucose pyrophosphatase NUDT14	NaN	114.478	75.7562	168.673	NaN	120.289	NaN	98.3317	256.069	126.466	315.235	139.538	133.478	256.241	174.717	263.037	184.398	223.059	350.814	351.114	144.288	167.849	120.97	202.918	155.886	173.254	251.015	335.604	291.5	236.868	42.6995	116.546
O95861	O95861	BPNT1	3'(2'),5'-bisphosphate nucleotidase 1	62.6186	66.5218	71.8893	78.6324	72.0877	59.4259	79.3365	65.8228	115.337	79.7863	63.1662	140.301	70.2197	66.234	114.901	107.421	57.9691	43.8107	70.2553	98.1716	80.9043	58.8732	47.97	78.2667	129.634	129.47	70.5461	66.4851	81.0316	49.8998	62.2858	62.6288
O95865	O95865	DDAH2	N(G),N(G)-dimethylarginine dimethylaminohydrolase 2	728.903	639.243	600.592	631.573	676.77	645.65	591.404	617.156	544.418	334.302	525.904	331.793	326.5	609.927	531.358	522.797	345.465	486.401	509.175	518.193	540.024	334.417	337.792	533.448	346.576	340.907	534.046	489.421	497.06	486.744	400.406	483.702
O95870	O95870	ABHD16A	Phosphatidylserine lipase ABHD16A	21.2294	52.1283	38.5111	47.3947	26.0578	45.3195	42.3726	39.9189	57.4584	69.3811	53.4413	63.866	84.1632	51.8618	43.2938	61.5195	57.4929	54.7353	55.0017	60.9234	48.4863	61.938	70.6278	59.7297	64.5963	59.4868	56.604	57.7742	45.0026	48.7936	46.2338	51.9741
O95881	O95881	TXNDC12	Thioredoxin domain-containing protein 12	373.645	372.884	364.441	339.389	290.894	505.886	402.813	332.254	235.759	343.328	235.158	324.536	334.584	216.543	220.107	187.764	352.635	259.039	211.38	203.804	231.431	358.174	398.951	211.767	349.635	309.389	209.024	228.649	192.267	222.255	375.579	201.165
O95905	O95905	ECD	Protein ecdysoneless homolog	46.6511	20.3665	31.544	52.3607	NaN	34.7948	50.8228	22.9538	57.4528	22.5156	36.8397	55.521	69.1003	53.7114	31.9168	28.0833	NaN	33.8678	16.5122	24.479	6.27254	NaN	NaN	NaN	23.6767	44.3323	65.2129	63.5001	56.4976	54.671	32.7826	42.4016
O95926	O95926	SYF2	Pre-mRNA-splicing factor SYF2	62.755	16.7593	100.927	98.3869	54.0344	63.0323	98.9718	124.979	91.7132	16.4693	25.9998	57.2119	123.985	67.8823	18.7575	14.9426	NaN	17.1503	15.2523	13.4413	NaN	6.17028	23.5191	NaN	24.8359	35.5239	87.15	88.7885	92.6992	64.2096	67.7107	29.072
O95983	O95983	MBD3	Methyl-CpG-binding domain protein 3	31.3455	38.8115	74.3336	67.2775	41.1009	54.854	64.6018	66.8776	58.4172	37.082	47.8308	36.5223	46.8974	71.1402	36.9671	29.2521	20.4546	39.497	28.688	37.7807	52.7204	25.6072	18.1601	31.7231	18.2084	25.8821	49.08	50.686	44.953	52.4245	24.2579	34.7449
O95989	O95989	NUDT3	Diphosphoinositol polyphosphate phosphohydrolase 1	99.1591	164.186	148.395	135.498	132.528	169.584	125.705	142.354	153.903	181.471	161.221	185.439	167.981	135.489	156.153	147.829	154.407	104.228	117.912	131.615	165.284	168.444	149.831	130.961	170.004	180.795	146.103	148.26	158.028	160.89	41.6587	148.346
O95999	O95999	BCL10	B-cell lymphoma/leukemia 10	95.5068	103.401	97.1777	104.521	115.992	101.381	118.919	118.298	87.0242	150.717	96.1852	155.223	140.128	81.6232	87.0954	92.8172	152.779	98.2952	92.7722	88.9008	89.607	163.491	107.088	97.2957	157.224	151.096	94.4974	92.3366	92.6064	101.014	107.218	84.4933
O96000	O96000	NDUFB10	NADH dehydrogenase [ubiquinone] 1 beta subcomplex subunit 10	98.7488	103.539	75.7238	79.3318	81.1018	76.8757	37.3245	53.6017	164.584	146.674	162.012	149.715	138.638	207.642	135.547	134.181	128.185	162.717	164.864	164.304	130.152	133.366	120.555	146.035	142.998	132.026	158.231	150.229	141.592	148.436	90.5432	121.155
O96005	O96005	CLPTM1	Cleft lip and palate transmembrane protein 1	109.283	71.4863	97.8163	103.855	61.9687	82.5668	110.839	95.424	123.861	184.121	136.205	178.354	180.287	121.655	126.844	125.743	167.923	107.096	113.648	122.72	120.624	178.375	180.14	97.636	170.543	190.417	135.446	136.101	119.882	147.516	153.211	144.417
O96008	O96008	TOMM40	Mitochondrial import receptor subunit TOM40 homolog	138.694	112.892	98.8909	106.022	110.056	68.8047	67.4669	31	146.267	149.276	128.151	130.875	132.949	139.284	93.0324	107.255	160.026	129.368	154.376	144.803	142.84	159.896	145.081	127.094	198.263	166.14	90.6317	96.5801	81.6796	123.072	100.901	74.4024
O96011	O96011	PEX11B	Peroxisomal membrane protein 11B	NaN	NaN	NaN	3.80619	NaN	NaN	3.36585	3.31823	47.0203	21.2079	45.6471	24.7126	22.1765	72.0813	42.0304	37.0897	15.7461	40.2092	37.8251	38.1214	30.8602	16.7864	24.8683	34.1968	17.0255	19.7699	29.217	28.6912	32.0572	25.1299	11.5233	32.3975
O96013	O96013	PAK4	Serine/threonine-protein kinase PAK 4	117.339	72.9444	83.2893	70.1862	80.2949	115.903	106.68	103.009	74.2783	87.3184	64.9412	94.8912	120.199	46.5815	49.3405	41.1883	56.2307	39.6778	25.2483	34.8359	27.7757	51.8347	42.5256	27.8773	63.4676	83.2423	53.7142	55.679	57.2616	66.034	36.0532	48.5346
O96019	O96019	ACTL6A	Actin-like protein 6A	185.302	139.945	130.831	125.131	129.117	115.758	136.648	111.109	117.03	109.26	87.1147	121.38	134.592	93.8378	102.774	99.5553	94.3745	87.0612	74.9265	71.283	122.22	88.7297	111.268	110.905	100.073	102.351	87.4171	96.9247	97.8453	95.7431	149.617	85.8847
O96033	O96033	MOCS2	Molybdopterin synthase sulfur carrier subunit	447.336	413.783	405.146	343.163	NaN	395.188	411.018	387.272	288.783	391.772	328.902	395.98	367.277	291.615	360.112	329.347	404.828	251.957	238.456	286.366	316.051	391.188	417.632	321.576	414.704	332.639	293.528	311.702	338.944	348.808	534.394	391.949
P00156	P00156	MT-CYB	Cytochrome b	NaN	NaN	NaN	NaN	NaN	NaN	NaN	NaN	20.2543	234.21	NaN	182.954	214.567	NaN	58.5397	54.7193	192.901	NaN	NaN	NaN	7.90335	232.241	216.395	14.6576	314.843	224.765	5.12377	NaN	13.1511	NaN	166.45	12.6889
P00167	P00167	CYB5A	Cytochrome b5	163.438	124.035	107.312	134.812	150.581	116.779	116.743	115.161	176.014	138.078	182.639	149.134	144.214	142.166	183.674	180.673	148.582	163.173	162.869	159.165	175.404	147.572	127.574	158.197	136.957	130.263	179.039	170.628	183.515	201.551	131.146	190.928
P00338	P00338	LDHA	L-lactate dehydrogenase A chain	243.146	282.493	220.559	184.91	235.48	200.186	191.65	195.96	169.104	213.985	159.792	215.373	229.748	181.949	154.433	167.607	200.433	171.488	177.17	157.71	135.702	221.53	197.192	136.613	232.29	268.155	166.101	165.814	168.183	154.482	233.996	150.142
P00352	P00352	ALDH1A1	Retinal dehydrogenase 1	69.1517	105.783	141.164	167.345	126.802	128.695	135.5	114.579	49.612	54.8617	79.7391	56.3625	48.0609	92.0261	83.2787	86.9989	48.4547	116.09	116.732	74.7272	95.2334	80.6492	47.0378	82.9639	33.7354	22.6027	29.8788	29.616	31.5504	22.8363	34.7725	38.6317
P00367	P00367	GLUD1	Glutamate dehydrogenase 1, mitochondrial	107.926	115.57	90.9422	103.152	86.6345	81.4538	59.2144	91.4088	223.145	233.549	222.968	215.649	205.137	239.54	219.493	217.337	213.346	256.881	223.508	232.511	222.936	212.922	225.877	218.627	208.761	236.735	214.692	208.162	202.098	219.082	204.534	209.652
P00374	P00374	DHFR	Dihydrofolate reductase	84.4892	120.49	98.6585	93.2799	113.911	94.0496	96.3776	85.9988	59.5001	65.8269	69.6244	48.6005	52.4174	66.7967	70.0818	54.0122	70.6342	56.1254	56.0673	57.8293	49.7207	54.5424	65.8744	55.6092	51.3792	53.7219	65.6217	49.1812	53.6521	46.0865	47.2887	56.0713
P00387	P00387	CYB5R3	NADH-cytochrome b5 reductase 3	90.656	90.8489	77.4367	80.1086	82.3199	78.0459	63.753	73.5946	140.395	161.583	158.654	161.201	157.104	139.156	149.959	144.056	164.057	118.429	137.291	159.117	117.294	144.629	159.595	127.923	180.718	170.838	130.489	130.369	136.641	129.508	177.226	144.431
P00390	P00390	GSR	Glutathione reductase, mitochondrial	92.3652	88.647	140.503	119.537	136.919	133.178	81.1166	78.8377	84.6811	103.072	88.199	92.2651	109.472	151.043	72.0237	77.3193	99.6622	87.9532	80.6651	117.131	89.5256	97.8471	75.0378	89.0332	114.515	114.134	88.0281	89.0554	81.8579	84.8683	95.0899	69.3204
P00403	P00403	MT-CO2	Cytochrome c oxidase subunit 2	17.0751	118.07	35.392	31.7013	76.8647	34.9357	19.174	18.5016	141.76	106.573	145.153	117.324	116.282	211.181	136.841	117.078	111.236	128.829	115.83	137.713	121.529	107.105	128.229	151.178	117.637	115.52	118.708	116.19	117.894	139.525	128.943	117.933
P00414	P00414	MT-CO3	Cytochrome c oxidase subunit 3	NaN	NaN	28.818	6.72604	70.5884	46.719	12.0467	25.1632	90.9234	360.482	85.931	367.371	282.852	27.3003	272.591	120.63	139.698	49.4586	33.7855	59.9499	197.766	80.4213	721.786	196.062	159.529	146.315	186.059	97.7915	97.1692	192.328	547.237	211.09
P00441	P00441	SOD1	Superoxide dismutase [Cu-Zn]	173.701	187.292	179.122	189.925	164.88	206.117	176.369	191.499	197.321	247.286	168.443	220.801	240.37	149.352	178.459	153.795	230.128	145.589	167.766	148.291	140.848	225.754	145.137	136.946	238.031	225.394	168.885	162.412	162.236	170.186	145.013	150.262
P00450	P00450	CP	Ceruloplasmin	81.6442	114.249	76.5192	4.46878	37.4346	71.186	186.995	97.514	NaN	36.0354	NaN	45.1868	23.9756	15.5802	NaN	NaN	28.0128	NaN	NaN	19.7055	NaN	30.6911	26.0709	20.5622	43.6658	36.8886	NaN	NaN	26.0955	NaN	23.1375	15.0201
P00491	P00491	PNP	Purine nucleoside phosphorylase	168.264	167.223	209.37	223.36	149.174	170.412	105.457	161.661	83.7805	227.143	80.9127	168.532	176.625	112.832	78.4831	57.7501	160.118	59.6973	87.4046	73.9185	56.0037	135.715	173.675	74.3466	212.43	206.68	75.4108	79.6417	73.5328	77.1329	180.396	73.9107
P00492	P00492	HPRT1	Hypoxanthine-guanine phosphoribosyltransferase	117.613	114.663	107.715	99.6775	118.857	114.136	111.479	120.537	112.793	88.5303	93.795	79.2849	86.7327	115.114	88.6278	94.8878	74.7726	94.0291	110.863	94.8769	102.197	81.1085	83.6403	96.3621	72.8571	88.5477	103.762	97.9146	101.007	95.5303	82.0906	88.9884
P00505	P00505	GOT2	Aspartate aminotransferase, mitochondrial	265.889	151.236	163.881	148.285	132.652	125.459	85.0325	81.3896	71.5503	84.7121	64.3333	87.6379	84.5003	76.053	60.3838	49.5384	74.4621	46.5219	55.8811	68.6993	63.0649	76.0799	161.501	63.1775	102.982	97.942	59.4768	57.5719	53.7074	50.1987	36.8876	54.5963
P00558	P00558	PGK1	Phosphoglycerate kinase 1	215.136	213.209	189.355	176.184	176.043	198.165	203.742	194.976	208.991	204.047	191.401	174.455	185.802	269.411	180.083	224.082	205.155	204.355	205.587	197.708	204.713	222.02	151.623	205.728	208.852	229.631	187.897	181.365	179.173	173.946	191.044	175.79
P00568	P00568	AK1	Adenylate kinase isoenzyme 1	135.23	115.045	130.055	118.342	138.979	128.55	133.762	114.032	111.42	103.67	104.682	98.6129	103.012	118.512	122.355	126.101	102.01	106.691	92.9873	108.316	100.922	100.71	78.6473	103.134	109.816	117.93	110.379	112.551	113.216	114.798	111.496	112.06
P00734	P00734	F2	Prothrombin	385.864	328.932	327.902	236.266	291.267	364.196	360.88	279.178	72.5059	167.132	61.9669	138.806	181.347	76.1654	55.8817	66.1346	187.323	81.7723	70.152	73.4279	66.0869	204.035	209.954	76.6376	197.191	173.073	78.0976	98.8567	54.6981	59.7163	183.736	53.6616
P00738	P00738	HP	Haptoglobin	855.435	228.008	741.938	399.256	877.741	492.075	2954.6	910.901	24.2174	37.9545	40.2454	55.751	52.4107	21.3506	43.6775	15.1121	34.7808	28.0975	44.9846	21.769	25.849	31.5712	38.207	NaN	17.0782	26.7847	25.2761	22.7546	74.3652	36.7129	42.3584	24.842
P00747	P00747	PLG	Plasminogen	450.701	213.559	217.819	102.031	184.731	333.589	146.731	237.11	NaN	151.158	NaN	38.3191	43.7545	NaN	NaN	71.8168	43.2551	13.4848	NaN	8.04665	NaN	94.2703	97.7513	NaN	98.6307	30.5775	67.5246	NaN	NaN	80.0429	66.0042	NaN
P00751	P00751	CFB	Complement factor B	110.711	151.836	222.091	76.2458	235.401	231.577	172.569	126.604	15.757	NaN	22.5684	NaN	9.18644	17.9612	13.6549	17.321	3.39991	25.7472	18.0117	16.2674	20.782	NaN	7.69565	15.9026	8.80699	10.2221	12.3811	20.0242	20.7177	11.7258	17.1145	17.9872
P00813	P00813	ADA	Adenosine deaminase	251.949	229.975	202.644	226.824	204.49	231.98	219.681	196.662	135.018	115.95	127.843	104.649	100.007	119.693	128.639	124.915	107.341	128.847	118.166	120.343	133.638	117.587	123.139	119.882	117.089	115.54	131.596	137.215	136.635	134.809	107.071	131.68
P00973	P00973	OAS1	2'-5'-oligoadenylate synthase 1	11.0134	11.8713	44.4223	30.2796	10.6229	26.4826	26.6687	121.202	NaN	6.21997	NaN	6.57059	16.7797	NaN	6.31842	8.22207	NaN	NaN	NaN	4.36616	NaN	NaN	NaN	NaN	NaN	NaN	NaN	NaN	8.15715	4.90373	NaN	7.43469
P01009	P01009	SERPINA1	Alpha-1-antitrypsin	79.0373	343.875	18.6864	25.6796	55.1889	17.6052	14.2167	14.5335	6.89881	NaN	NaN	12.4507	7.3977	NaN	14.3295	NaN	7.8828	NaN	18.8951	83.747	NaN	NaN	17.9792	17.9498	NaN	5.33516	NaN	NaN	NaN	NaN	15.9407	NaN
P01023	P01023	A2M	Alpha-2-macroglobulin	279.895	357.13	236.549	180.183	515.979	200.384	187.054	176.382	61.1838	39.1161	60.2464	32.1096	34.6014	67.4204	60.933	53.2432	25.705	74.313	66.786	76.1522	51.7155	39.0851	60.2526	55.4427	38.4345	27.8874	67.1225	70.4575	67.8421	64.0111	39.3436	48.7406
P01024	P01024	C3	Complement C3	306.474	365.217	313.839	203.94	326.48	281.184	454.831	264.468	40.2018	64.3113	35.6724	71.9008	61.1332	42.9834	32.8047	34.4292	60.412	43.5483	34.1976	40.5335	47.3794	75.1357	94.9958	31.3284	67.4654	71.4131	35.6293	36.394	29.6719	55.8065	74.784	44.8898
P01031	P01031	C5	Complement C5	NaN	NaN	76.3986	10.5344	24.1202	38.4888	41.3892	92.2997	2.92623	NaN	NaN	NaN	NaN	NaN	NaN	NaN	NaN	NaN	NaN	22.1461	NaN	NaN	NaN	NaN	NaN	NaN	NaN	NaN	NaN	NaN	NaN	NaN
P01111	P01111	NRAS	GTPase NRas	113.205	141.148	108.91	121.687	164.24	135.093	126.448	117.653	145.276	153.4	115.625	162.58	163.117	168.377	111.984	125.441	144.811	95.7384	94.6214	110.819	107.881	139.948	136.562	108.939	127.021	138.185	132.318	109.852	105.289	143.353	194.612	126.36
P01116	P01116	KRAS	GTPase KRas	167.985	231.845	207.453	203.541	168.209	177.021	191.745	177.694	151.362	166.929	183.455	147.594	141.828	323.814	92.0448	95.0833	130.382	133.484	140.74	132.627	100.975	130.073	136.38	102.404	139.502	154.273	122.086	130.733	101.656	106.01	131.342	100.276
P01344	P01344	IGF2	Insulin-like growth factor II	159.75	277.507	266.937	133.558	158.308	310.866	207.471	176.149	NaN	NaN	NaN	NaN	NaN	NaN	NaN	NaN	NaN	NaN	79.9424	NaN	NaN	NaN	NaN	NaN	NaN	NaN	NaN	NaN	NaN	NaN	NaN	NaN
P01834	P01834	IGKC	Immunoglobulin kappa constant	303.518	427.508	425.883	143.98	277.31	267.169	286.402	286.328	31.8987	39.2107	31.7376	75.493	42.9959	33.1051	27.1748	26.7074	70.2207	31.2168	23.1509	39.9303	NaN	29.4911	96.7093	14.9305	34.2714	26.7993	20.7028	18.902	25.6238	26.4002	14.4271	27.1473
P01857;P0DOX5	P01857;P0DOX5	IGHG1;	Immunoglobulin heavy constant gamma 1;Immunoglobulin gamma-1 heavy chain	NaN	2797.11	112.75	NaN	NaN	NaN	87.9166	NaN	NaN	NaN	NaN	NaN	27.1904	NaN	NaN	NaN	NaN	NaN	NaN	NaN	NaN	17.1841	NaN	7.80922	NaN	NaN	NaN	NaN	NaN	NaN	NaN	NaN
P01859;P01861	P01859;P01861	IGHG2;IGHG4	Immunoglobulin heavy constant gamma 2;Immunoglobulin heavy constant gamma 4	NaN	110.641	117.981	83.2728	NaN	61.9913	122.567	159.668	NaN	32.4817	NaN	28.3853	50.3808	NaN	NaN	14.6546	35.0461	NaN	19.6152	37.6728	23.461	29.066	52.385	NaN	16.153	28.1583	NaN	NaN	15.5552	NaN	NaN	40.1351
P01860	P01860	IGHG3	Immunoglobulin heavy constant gamma 3	212.114	1290.52	375.333	153.141	168.195	180.883	241.181	136.108	NaN	NaN	NaN	11.4001	33.1765	NaN	NaN	NaN	13.3975	20.5901	NaN	NaN	NaN	NaN	69.2706	17.1401	NaN	NaN	40.5119	NaN	NaN	48.7482	43.9414	NaN
P01871	P01871	IGHM	Immunoglobulin heavy constant mu	84.1704	172.451	132.767	189.877	48.9828	86.7748	91.2752	66.2962	32.4711	23.0455	24.6042	50.0476	48.5066	25.3965	16.7935	17.7704	34.3966	44.4654	13.7625	48.49	6.76766	18.6716	28.4758	25.0046	58.9046	17.8504	13.1989	30.2405	35.497	13.7558	28.3035	18.6454
P01876	P01876	IGHA1	Immunoglobulin heavy constant alpha 1	NaN	679.207	216.176	6.32383	NaN	379.289	52.801	182.433	NaN	115.517	129.874	43.7321	145.673	NaN	52.495	95.9995	96.2963	58.405	121.541	68.0914	78.8	90.2912	106.045	102.785	93.4494	NaN	71.7423	80.874	89.5536	87.6508	NaN	56.9778
P01889	P01889	HLA-B	HLA class I histocompatibility antigen, B alpha chain	313.213	295.662	283.658	284.969	289.911	225.418	211.937	205.213	359.504	133.03	407.356	135.211	118.074	303.821	348.799	360.223	110.388	311.463	293.998	325.676	485.657	104.59	109.608	391.136	116.06	116.806	322.964	321.005	316.904	371.901	108.794	373.006
P01893	P01893	HLA-H	Putative HLA class I histocompatibility antigen, alpha chain H	110.396	186.869	249.737	261.906	95.4655	144.063	156.567	181.904	257.534	67.158	326.182	62.8953	76.6672	392.996	316.344	257.828	35.8067	251.656	343.489	315.71	244.148	62.0382	56.1859	318.053	33.465	44.1734	155.638	323.6	228.322	264.962	27.5693	211.012
P02452	P02452	COL1A1	Collagen alpha-1(I) chain	13.603	33.6263	71.724	31.5068	22.1014	93.9604	76.2728	50.8928	2.06453	NaN	NaN	NaN	NaN	5.90186	17.8429	10.5221	NaN	7.80554	NaN	7.56331	NaN	1.3255	11.2644	NaN	NaN	10.4702	9.42368	12.0296	19.499	4.9762	NaN	13.7061
P02462	P02462	COL4A1	Collagen alpha-1(IV) chain	132.489	92.4815	110.135	133.005	74.3544	76.6897	84.8485	126.02	90.311	79.4969	91.1671	48.4949	59.5205	79.2788	86.6793	77.392	39.9425	78.8334	64.8517	82.694	47.1223	42.3478	43.7021	65.0563	38.0213	57.3237	83.7871	82.0732	69.1106	80.5927	17.1321	70.7898
P02545	P02545	LMNA	Prelamin-A/C	621.634	620.223	617.628	686.861	594.605	580.128	685.505	612.898	633.412	204.539	595.242	213.933	228.7	946.721	613.479	656.93	234.118	622.832	570.689	625.396	709.945	212.927	187.738	696.757	221.248	227.866	607.35	580.313	565.666	522.081	253.318	519.612
P02647	P02647	APOA1	Apolipoprotein A-I	283.7	478.39	322.313	206.717	304.688	416.085	500.57	299.759	77.7036	170.957	67.709	224.118	243.169	96.8225	55.8354	42.2259	135.22	82.2475	60.7138	70.0327	66.0329	132.263	173.31	78.3139	179.147	123.639	51.9261	39.4333	44.1499	64.9648	146.641	72.9962
P02649	P02649	APOE	Apolipoprotein E	218.873	201.931	164.023	152.555	216.798	204.473	185.871	159.001	76.9353	133.155	70.7854	89.2879	205.371	127.396	43.5608	30.458	84.3669	45.5239	47.9086	54.7156	38.5803	129.552	115.276	38.0539	90.517	102.853	78.9573	75.5625	75.0078	82.7472	189.115	85.7353
P02652	P02652	APOA2	Apolipoprotein A-II	172.87	282.056	155.26	84.2575	132.756	176.89	262.256	196.254	39.0894	55.9282	19.0967	70.9786	117.452	32.8438	18.8331	16.6665	78.6175	18.7984	22.9642	22.4537	16.7104	78.5895	83.5376	15.2475	64.2065	57.1394	19.317	14.2182	13.842	17.8629	49.5912	19.486
P02654	P02654	APOC1	Apolipoprotein C-I	81.8985	235.102	285.357	227.688	NaN	258.138	311.122	77.7866	NaN	146.268	NaN	91.2921	95.731	NaN	NaN	NaN	208.104	NaN	NaN	NaN	NaN	219.818	170.346	37.7886	214.143	175.663	NaN	NaN	NaN	NaN	263.344	NaN
P02656	P02656	APOC3	Apolipoprotein C-III	1352.68	1837.18	1459.16	1511.51	1688.35	1855.14	1371.96	1051.25	492.622	207.87	570.095	182.754	244.134	754.418	465.474	454.913	278.728	331.723	341.063	272.412	403.277	284.734	232.066	379.131	283.922	261.637	366.721	378.722	324.599	381.366	392.508	299.265
P02671	P02671	FGA	Fibrinogen alpha chain	NaN	3.7531	49.9693	15.0564	NaN	NaN	27.6522	42.5808	326.096	14.4681	13.0847	17.1042	11.7506	NaN	NaN	15.7826	8.47161	29.1429	27.8229	25.2311	16.2293	11.6192	4.02251	34.7043	7.68675	38.4919	22.5128	33.573	19.1769	9.69334	8.6915	13.7536
P02675	P02675	FGB	Fibrinogen beta chain	67.6198	83.914	64.6959	59.5938	14.7522	50.6642	23.4195	17.2504	544.453	30.7924	NaN	23.6673	35.876	149.065	23.6036	19.9085	8.65675	59.9171	40.1787	40.2769	37.5925	51.139	18.6533	42.8965	NaN	11.1184	41.1206	21.3603	27.1589	20.9094	31.4838	14.8035
P02679	P02679	FGG	Fibrinogen gamma chain	5.09608	34.7436	7.89558	9.57601	NaN	NaN	24.7896	NaN	757.723	39.4181	38.8743	52.4156	31.6838	58.8609	41.0328	NaN	10.9124	56.7269	46.5418	50.1568	NaN	28.4407	26.99	38.3326	9.6196	7.43486	18.7798	NaN	19.8873	15.903	51.7354	NaN
P02686	P02686	MBP	Myelin basic protein	NaN	74.5448	71.7711	92.6033	91.7797	87.5535	106.167	87.6523	68.2447	92.9096	91.2358	91.5595	89.0709	83.6033	90.8849	79.2514	119.511	80.3284	76.0957	87.9449	76.6424	118.439	73.2666	111.393	83.3309	77.7495	87.1326	57.3907	66.4787	96.581	22.7307	89.9966
P02741	P02741	CRP	C-reactive protein	288.196	22.8706	82.1162	101.37	207.639	NaN	211.668	222.509	NaN	NaN	NaN	NaN	NaN	NaN	NaN	NaN	NaN	NaN	NaN	NaN	NaN	NaN	NaN	NaN	NaN	NaN	NaN	NaN	NaN	NaN	NaN	NaN
P02743	P02743	APCS	Serum amyloid P-component	93.8803	134.033	117.912	165.257	142.778	122.973	344.945	238.606	10.327	49.2614	NaN	51.0319	37.4798	19.4694	30.4869	24.892	44.4457	NaN	23.9066	NaN	NaN	46.9065	64.1467	NaN	57.2329	62.5448	10.2229	35.5751	14.8243	8.22123	66.1425	17.114
P02749	P02749	APOH	Beta-2-glycoprotein 1	1158.88	1062.61	1037.7	738.906	1407.66	1338.87	1031.63	797.016	157.922	83.6924	162.211	93.7949	99.4481	143.49	133.552	119.921	61.7757	109.971	122.064	197.577	238.517	97.418	87.3341	203.758	72.4522	49.8995	121.61	204.317	134.778	113.195	93.8538	123.213
P02751	P02751	FN1	Fibronectin	114.789	102.05	99.0486	89.2367	98.0792	102.968	76.3474	97.8157	48.2972	193.173	44.4827	136.361	133.674	45.1096	40.2877	58.6657	115.446	63.2064	65.8112	82.53	41.7206	132.752	162.364	79.8871	153.579	147.807	67.7178	49.8713	55.7681	43.5615	141.658	51.6064
P02763;P19652	P02763;P19652	ORM1;ORM2	Alpha-1-acid glycoprotein 1;Alpha-1-acid glycoprotein 2	NaN	268.269	NaN	29.8441	NaN	38.6789	38.4252	24.8871	NaN	NaN	NaN	14.5198	12.5794	6.0464	NaN	NaN	NaN	NaN	NaN	NaN	NaN	NaN	NaN	NaN	3.3817	NaN	NaN	NaN	NaN	NaN	NaN	NaN
P02765	P02765	AHSG	Alpha-2-HS-glycoprotein	19106.4	18069.7	16516.6	10542.4	22328.8	17540.6	14580.9	12820.8	2127.97	703.313	2545.78	840.564	1069.61	4187.63	2285.03	2558.2	816.953	2457.1	2011.54	2476.57	2414	776.099	542.596	2934.69	878.625	1031.88	1927.6	2467.77	1994.63	1612.79	1162.54	1649.41
P02768	P02768	ALB	Albumin	418.344	1181.18	599.016	287.322	510.703	328.127	369.592	325.583	72.9027	101.929	76.7724	93.9417	118.308	93.5038	68.7557	57.6154	79.5736	62.9335	98.2489	70.278	74.5305	82.2263	103.345	61.5133	73.2411	77.2378	64.2778	60.849	61.43	60.5434	76.4655	59.4949
P02771	P02771	AFP	Alpha-fetoprotein	373.749	87.4299	95.0544	46.6565	33.102	93.3268	69.9344	108.293	11.2622	NaN	24.7209	NaN	10.0519	9.48623	NaN	39.69	NaN	NaN	NaN	NaN	NaN	NaN	NaN	NaN	11.1376	NaN	NaN	NaN	NaN	NaN	NaN	NaN
P02774	P02774	GC	Vitamin D-binding protein	868.422	956.903	1205.99	599.881	1183.83	991.496	885.903	731.384	48.0208	30.7993	43.3687	31.5403	37.7536	63.2194	66.9938	69.7354	22.1977	40.3941	59.8585	67.9495	44.4628	32.2005	34.8697	52.8839	20.0478	31.7752	49.2257	86.0809	58.0799	45.6196	30.1256	51.8068
P02776	P02776	PF4	Platelet factor 4	22.7517	15.7634	84.3101	130.422	40.6422	71.0697	155.147	73.4346	23.7233	24.0554	NaN	13.0724	29.6888	24.1261	14.3662	8.48756	27.1811	12.9025	16.6841	13.0047	14.5406	32.8614	10.5362	21.7816	24.1712	47.4364	17.9501	15.9153	14.5902	16.2022	NaN	18.3625
P02786	P02786	TFRC	Transferrin receptor protein 1	81.0342	127.532	78.0156	85.3266	126.824	87.4039	65.6682	81.2454	78.1672	114.962	77.0596	109.769	118.73	85.3777	75.5944	74.3667	109.253	60.0765	64.6929	73.7256	65.4616	99.8693	91.7294	55.6747	97.5017	106.746	69.6519	74.0458	79.4354	87.5219	105.354	76.4553
P02787	P02787	TF	Serotransferrin	58.5689	108.941	70.4509	50.5638	76.6965	68.1777	57.3454	56.103	32.1801	85.5679	32.6827	72.836	77.4174	41.8549	37.1124	30.1845	71.4451	39.0744	35.737	39.3388	36.8733	71.2155	78.2203	37.4938	67.9956	72.4787	33.2201	26.3633	28.7367	35.8775	71.8907	40.9137
P02788	P02788	LTF	Lactotransferrin	754.204	168.36	707.716	829.139	553.337	698.087	711.356	614.309	118.382	60.5296	118.262	72.9051	23.5341	158.98	78.3085	130.765	30.1532	65.6112	93.6989	88.9878	131.899	25.5757	92.305	91.8059	20.2871	10.7968	79.0129	115.717	82.6811	55.616	NaN	43.5849
P02790	P02790	HPX	Hemopexin	192.06	137.106	104.776	92.0022	133.577	100.528	321.91	198.697	18.3793	43.3979	NaN	72.9314	75.6904	15.17	NaN	NaN	35.2545	8.6163	18.6995	NaN	10.5518	43.0381	65.6889	NaN	34.8553	49.2196	NaN	NaN	11.3372	19.3034	NaN	NaN
P02794	P02794	FTH1	Ferritin heavy chain	201.98	212.147	292.063	235.26	205.345	207.012	161.021	175.975	53.0024	116.738	48.8499	116.092	95.9142	77.7256	43.0169	38.9166	96.6206	47.796	50.7648	55.97	33.6102	100.72	134.043	46.5725	84.9961	77.5146	46.4419	51.4721	38.2379	49.2082	56.6307	45.152
P02795	P02795	MT2A	Metallothionein-2	130.82	149.246	93.4778	64.7354	59.645	84.2381	99.5513	89.3859	48.4999	296.162	45.7737	291.927	287.952	39.4391	60.5075	43.8295	298.384	48.518	46.0837	42.355	48.6158	307.982	322.096	42.3745	313.935	307.233	48.9586	41.5481	59.3386	49.263	369.71	63.795
P03886	P03886	MT-ND1	NADH-ubiquinone oxidoreductase chain 1	40.2279	37.0348	60.6841	94.3954	25.5488	47.2696	59.6979	43.9531	420.035	427.587	419.156	404.995	390.49	474.231	362.12	327.631	417.947	775.116	619.944	436.745	545.734	500.798	550.227	388.286	339.265	344.897	260.301	281.16	268.315	275.339	234.537	338.499
P03905	P03905	MT-ND4	NADH-ubiquinone oxidoreductase chain 4	NaN	NaN	NaN	NaN	NaN	NaN	NaN	NaN	NaN	NaN	NaN	9.47814	79.945	NaN	1.12565	NaN	NaN	NaN	NaN	NaN	NaN	NaN	NaN	NaN	NaN	NaN	NaN	NaN	NaN	NaN	21.1034	NaN
P03915	P03915	MT-ND5	NADH-ubiquinone oxidoreductase chain 5	1.78127	1.64914	36.3443	34.1764	33.7604	7.68217	5.58132	7.84246	171.905	232.73	147.965	204.476	229.617	118.358	147.155	136.143	228.289	123.092	165.54	158.886	134.143	200.608	192.865	146.949	213.795	169.865	135.823	113.468	77.9076	125.438	135.406	112.682
P03956	P03956	MMP1	Interstitial collagenase	174.198	162.879	158.6	185.22	140.978	159.21	189.465	159.408	183.484	106.633	163.712	130.761	144.429	241.355	171.306	190.529	136.947	175.876	169.06	168.448	165.707	136.525	176.592	154.401	129.777	118.95	198.011	199.212	195.718	201.218	121.063	164.802
P04003	P04003	C4BPA	C4b-binding protein alpha chain	NaN	314.663	111.647	52.5531	152.841	115.939	115.811	131.559	22.0985	76.1414	NaN	117.684	115.451	11.1461	NaN	NaN	67.0603	NaN	NaN	33.9767	NaN	94.4767	82.8662	27.2611	149.956	115.105	NaN	NaN	NaN	21.4781	73.8409	NaN
P04004	P04004	VTN	Vitronectin	45.7887	181.27	60.1994	32.6578	72.2722	137.094	237.634	271.584	102.478	1123.38	118.374	789.336	1025.27	24.3063	92.1385	110.385	1019.35	NaN	65.4508	41.6384	94.8774	896.872	894.005	106.398	784.349	910.969	NaN	NaN	34.1553	44.8628	754.367	66.6364
P04040	P04040	CAT	Catalase	94.9032	119.981	171.429	152.797	160.11	172.814	155.409	150.119	100.667	92.9072	95.9454	82.1172	86.6978	105.151	76.9632	79.0615	86.3734	78.5437	91.7943	80.5891	62.3116	85.9975	117.795	70.257	72.3504	85.2339	92.0809	92.4151	82.0137	90.3347	67.5446	68.498
P04062	P04062	GBA	Lysosomal acid glucosylceramidase	198.516	142.583	148.246	170.279	178.315	150.596	151.113	154.634	142.19	84.9892	117.209	98.7175	97.2604	139.432	126.466	122.015	82.4433	118.594	104.345	117.554	152.241	84.1988	73.4684	112.951	94.0101	90.9012	120.186	118.091	114.92	111.46	98.1753	104.743
P04066	P04066	FUCA1	Tissue alpha-L-fucosidase	102.067	168.642	106.779	135.769	140.355	104.225	97.3202	113.763	139.806	207.659	128.038	177.918	183.4	201.434	98.3432	96.8205	210.224	172.871	169.703	139.893	99.3309	193.536	265.49	108.29	200.399	206.55	95.9737	100.896	89.118	90.9162	173.636	79.2258
P04075	P04075	ALDOA	Fructose-bisphosphate aldolase A	455.456	456.707	453.503	427.756	474.263	454.445	425.036	441.389	465.321	461.315	458.97	453.972	468.18	558.407	459.189	471.216	457.159	429.215	433.037	453.555	446.989	445.438	424.522	446.892	440.168	472.877	432.566	422.55	435.342	425.376	476.408	436.296
P04080	P04080	CSTB	Cystatin-B	214.784	269.391	241.346	228.181	260.298	238.788	209.528	219.46	294.444	366.343	270.163	331.843	330.322	288.664	295.649	273.986	360.093	270.294	309.763	279.891	235.538	347.112	352.167	337.65	324.328	371.678	268.652	256.782	270.391	282.656	279.129	267.974
P04083	P04083	ANXA1	Annexin A1	415.575	376.216	359.137	371.892	391.267	318.917	320.535	339.643	297.069	243.156	261.899	243.236	246.318	404.008	271.015	284.323	233.146	282.369	281.489	274.022	334.694	246.437	223.332	292.855	244.01	267.582	299.422	280.188	267.572	269.407	256.582	247.149
P04114	P04114	APOB	Apolipoprotein B-100	359.352	249.954	283.546	177.497	271.197	347.399	325.701	217.085	64.9903	137.467	65.1436	130.003	162.455	104.335	50.1561	38.5105	153.516	68.7574	49.7802	67.5525	57.1366	132.007	168.123	36.4788	143.511	151.067	51.257	75.6855	64.6642	77.8036	154.609	50.8404
P04179	P04179	SOD2	Superoxide dismutase [Mn], mitochondrial	144.357	241.777	312.835	290.386	181.927	211.277	127.123	140.571	44.5146	136.524	38.1345	120.795	112.343	42.5364	50.9176	36.8417	115.309	35.5138	35.0593	27.2834	17.6698	108.157	431.85	43.9227	136.515	120.909	45.68	44.3622	40.9055	63.0429	42.6438	72.8253
P04181	P04181	OAT	Ornithine aminotransferase, mitochondrial	64.1502	44.807	31.3569	47.6336	54.0915	33.8953	39.7313	38.5665	80.5314	171.773	82.9719	180.277	182.744	68.8608	85.0082	76.33	151.994	70.1574	71.4263	64.2821	65.4267	142.827	191.23	82.2831	167.472	173.426	68.9058	77.0531	77.1901	82.5988	188.048	93.1232
P04264	P04264	KRT1	Keratin, type II cytoskeletal 1	409.007	126.176	148.331	104.494	261.702	466.824	230.623	277.688	39.1116	80.5725	79.5498	34.8082	139.616	71.6178	14.5167	64.6846	65.5888	30.213	41.1528	89.6123	19.4893	16.9268	62.2735	51.9859	386.27	130.817	67.0603	17.9224	15.3688	161.912	18.1401	38.7309
P04275	P04275	VWF	von Willebrand factor	150.474	139.433	149.37	136.463	167.603	139.726	123.515	131.058	285.492	180.157	289.521	161.833	173.386	355.506	303.491	296.546	166.556	310.946	300.044	332.373	309.946	170.15	156.601	337.23	176.126	198.616	301.086	297.383	287.943	254.343	180.427	234.779
P04406	P04406	GAPDH	Glyceraldehyde-3-phosphate dehydrogenase	540.976	545.288	511.416	525.157	450.221	509.928	530.203	481.854	500.916	536.803	440.329	459.592	557.731	613.969	420.124	443.727	565.978	461.705	478.239	429.348	607.928	573.014	480.247	543.933	485	572.047	442.868	405.544	418.367	413.435	531.805	385.104
P04424	P04424	ASL	Argininosuccinate lyase	44.5662	57.0493	58.3538	59.7587	47.1471	53.1056	55.4589	58.1736	73.1126	55.9549	77.0889	61.3156	49.7359	73.9528	72.4712	69.5325	64.6427	80.7557	97.4299	72.3063	86.8869	63.4036	55.0201	79.8232	52.7864	47.5575	69.3246	65.3094	74.7008	80.9228	50.2597	66.4922
P04439	P04439	HLA-A	HLA class I histocompatibility antigen, A alpha chain	184.768	195.175	235.977	233.678	183.584	205.614	172.163	195.241	322.758	115.861	318.272	128.514	133.995	501.525	299.421	317.487	130.263	257.583	280.108	310.927	311.691	116.902	111.517	317.891	121.211	127.33	289.64	295.991	281.872	305.999	153.384	298.611
P04632	P04632	CAPNS1	Calpain small subunit 1	171.686	181.371	161.924	181.788	172.418	185.453	186.004	179.611	175.062	107.292	150.671	106.619	104.505	196.696	155.564	156.542	95.3263	143.25	159.157	153.055	192.299	93.8277	87.4987	162.361	114.677	110.34	148.926	151.532	158.998	153.262	98.9005	133.143
P04732	P04732	MT1E	Metallothionein-1E	43.7617	51.8207	37.6164	33.116	71.4046	35.6699	51.2502	42.0553	12.9124	194.351	16.1541	165.474	188.621	15.2483	16.8171	15.2545	199.855	11.9541	16.1575	14.5264	15.722	209.037	177.16	8.15783	217.309	200.054	12.765	14.8036	19.1903	20.4454	76.6806	12.1187
P04792	P04792	HSPB1	Heat shock protein beta-1	587.186	538.369	536.7	480.406	567.478	506.306	490.601	552.857	618.987	580.071	625.769	550.84	547.349	652.157	603.285	618.573	554.043	761.1	654.632	685.216	617.721	569.165	550.59	626.862	554.345	586.327	632.481	658.613	659.759	570.797	680.801	651.445
P04818	P04818	TYMS	Thymidylate synthase	208.726	151.845	163.031	166.191	139.745	182.857	209.061	152.617	92.8534	203.914	103.919	206.391	185.517	78.4225	102.418	87.5858	198.593	98.1592	113.529	100.63	84.199	190.943	182.031	60.1174	178.094	174.302	84.8939	83.2382	68.924	81.3996	160.438	50.3619
P04843	P04843	RPN1	Dolichyl-diphosphooligosaccharide--protein glycosyltransferase subunit 1	161.863	152.223	133.469	145.481	147.047	124.516	110.373	113.881	168.529	315.581	186.403	284.435	294.474	208.497	167.536	152.032	262.561	145.381	162.894	160.474	169.827	262.238	284.273	166.138	301.805	320.649	167.703	173.323	157.661	194.069	310.938	173.611
P04844	P04844	RPN2	Dolichyl-diphosphooligosaccharide--protein glycosyltransferase subunit 2	100.689	94.8369	93.2172	104.765	107.035	79.8932	76.0121	82.5161	97.4945	209.479	102.477	190.393	210.88	108.783	105.623	88.1673	175.565	102.965	99.4506	93.7206	102.034	172.861	233.634	91.9103	175.281	202.704	113.275	108.252	101.798	124.015	187.331	112.24
P04899	P04899	GNAI2	Guanine nucleotide-binding protein G(i) subunit alpha-2	127.296	135.581	130.237	115.79	134.343	114.121	102.048	101.93	177.112	185.793	188.17	179.693	181.737	232.202	185.203	191.575	169.637	181.614	181.985	183.502	185.806	174.766	166.824	180.774	177.381	187.454	190.703	187.242	190.236	193.576	203.049	181.119
P04921	P04921	GYPC	Glycophorin-C	NaN	190.18	65.4149	90.1901	175.813	101.253	83.5594	48.7123	153.947	107.316	182.09	104.364	121.562	127.973	136.194	182.614	163.921	148.646	159.436	160.694	188.288	140.72	84.1469	250.893	150.32	113.84	124.725	108.104	132.982	130.249	170.042	114.06
P05023	P05023	ATP1A1	Sodium/potassium-transporting ATPase subunit alpha-1	102.832	92.329	87.5323	86.1394	113.281	82.9582	73.8837	74.8897	144.266	239.507	149.567	230.586	232.241	154.257	145.055	144.122	219.487	145.05	143.384	159.297	141.194	220.739	220.428	146.973	216.964	227.901	151.975	151.251	150.446	151.681	257.395	153.718
P05067	P05067	APP	Amyloid-beta precursor protein	95.843	93.0634	109.38	87.8205	95.8632	102.737	84.9622	79.4526	63.973	124.963	67.3083	108.749	118.004	63.8689	73.3457	70.7494	109.246	65.5424	73.2739	68.1657	70.1915	120.857	147.539	70.979	113.884	115.926	73.9618	73.4611	78.0208	75.5423	134.401	72.7237
P05090	P05090	APOD	Apolipoprotein D	194.741	153.891	135.172	118.58	95.8106	100.332	116.976	60.8249	44.7177	101.847	49.8957	89.5557	119.879	51.8553	37.6559	32.7942	90.0697	57.5905	51.132	63.2877	52.7681	80.4354	112.123	30.0215	57.7523	115.041	55.6215	68.6843	46.8244	29.7287	67.8441	55.286
P05091	P05091	ALDH2	Aldehyde dehydrogenase, mitochondrial	92.3914	86.6378	69.1014	74.1422	109.067	77.6687	58.1275	66.1409	168.47	166.579	163.389	172.182	170.927	175.215	155.904	151.75	166.992	186.992	160.364	164.579	170.836	183.903	196.026	166.269	160.581	162.177	148.498	152.903	154.117	167.416	190.865	152.617
P05106	P05106	ITGB3	Integrin beta-3	47.2085	57.6465	74.3075	75.047	58.452	59.1432	27.2822	42.8584	57.1951	93.1136	55.3433	64.3322	82.9788	76.6542	61.6224	54.3142	73.6337	47.0409	61.6905	59.717	49.8068	62.4944	99.5893	61.6566	70.0136	83.1052	58.5431	69.5842	51.8183	60.2839	50.7561	54.6378
P05114	P05114	HMGN1	Non-histone chromosomal protein HMG-14	92.9091	99.2577	121.508	86.6417	90.4882	106.664	104.261	84.4328	75.2059	137.324	73.8183	137.154	128.736	49.7291	65.5546	77.5419	138.318	84.1423	78.4996	72.0415	50.9395	157.779	80.0364	69.8435	155.358	157.656	72.7467	65.7007	75.753	79.1268	81.9726	81.0265
P05120	P05120	SERPINB2	Plasminogen activator inhibitor 2	122.194	44.4154	112.095	93.6052	99.8263	193.817	159.141	139.638	20.4852	13.8941	36.8412	NaN	14.9585	19.8409	17.2298	22.9777	10.5295	11.1154	24.7171	21.0802	15.7568	11.9978	26.0895	19.6702	16.0755	NaN	14.5436	25.497	23.2846	15.8762	NaN	18.8909
P05121	P05121	SERPINE1	Plasminogen activator inhibitor 1	120.751	88.3224	104.731	58.6461	109.471	49.4899	55.7606	61.5934	64.3984	178.944	48.5351	183.301	237.122	38.4153	35.0409	36.2775	171.365	33.5761	37.7104	31.9366	36.9935	160.303	212.262	28.296	206.53	188.191	33.3737	34.3573	37.4494	48.4027	163.502	40.5479
P05141	P05141	SLC25A5	ADP/ATP translocase 2	77.0362	56.7731	81.3108	71.9209	35.1367	61.9556	36.187	37.2333	133.005	90.5916	100.27	90.0602	129.581	210.693	83.9611	94.8728	102.756	84.1923	99.5893	68.5729	71.7868	92.6647	83.0481	78.6069	86.5194	95.5431	80.559	80.8224	81.237	81.9847	81.6096	68.8459
P05156	P05156	CFI	Complement factor I	683.315	633.308	753.256	438.782	769.949	848.596	640.285	565.776	64.0106	34.7649	73.6557	39.1903	46.3231	108.959	74.6055	62.5243	28.8839	82.4369	78.0412	66.4855	55.7658	30.7713	38.8081	76.5802	60.1793	40.3821	61.7338	80.8209	62.3049	79.1545	55.6784	54.6378
P05161	P05161	ISG15	Ubiquitin-like protein ISG15	48.8161	51.5578	49.1542	65.6324	NaN	62.3852	82.0943	73.9411	32.4821	11.843	40.6575	7.21408	9.4089	78.9183	39.3552	30.5707	11.6459	55.1338	26.6263	32.3528	21.4077	12.0294	29.9426	26.7934	10.6708	18.0713	29.3855	38.9796	21.0848	14.3673	NaN	26.4507
P05165	P05165	PCCA	Propionyl-CoA carboxylase alpha chain, mitochondrial	67.0355	38.9481	34.4325	38.3371	35.873	27.5405	27.5481	36.9706	123.87	90.7311	119.109	94.1067	100.657	131.31	121.489	116.029	83.9333	114.698	91	118.829	126.455	83.3671	80.9353	122.283	83.6887	90.4941	117.706	121.814	109.894	119.29	88.8589	120.504
P05166	P05166	PCCB	Propionyl-CoA carboxylase beta chain, mitochondrial	37.5037	33.2815	26.9532	41.8852	29.7625	26.8042	24.6679	38.0472	96.8035	89.3233	104.362	95.0016	92.9029	102.134	105.324	99.9824	83.3737	123.245	101.986	111.065	99.9161	77.7528	84.2724	108.437	87.3239	87.4799	110.386	110.269	105.698	109.983	102.919	101.908
P05198	P05198	EIF2S1	Eukaryotic translation initiation factor 2 subunit 1	175.772	157.523	195.977	195.183	186.411	209.162	191.917	197.367	185.381	222.745	170.429	231.288	238.53	164.777	162.918	175.705	224.808	148.631	158.77	156.904	148.27	218.77	173.166	152.11	218.406	204.699	181.057	176.868	170.081	188.451	221.071	181.173
P05204	P05204	HMGN2	Non-histone chromosomal protein HMG-17	300.884	380.458	310.301	391.586	292.05	347.36	395.118	366.247	383.386	357.845	316.178	417.387	400.896	293.766	363.901	337.438	373.702	271.409	313.601	293.553	360.655	381.569	209.266	317.954	258.594	342.93	364.064	347.706	370.353	310.566	187.171	360.758
P05362	P05362	ICAM1	Intercellular adhesion molecule 1	141.956	146.854	182.448	142.581	175.725	153.421	127.623	126.678	138.102	201.142	129.47	177.27	210.906	155.995	119.669	127.834	187.87	117.113	128.316	123.97	110.248	173.462	174.819	123.429	226.108	208.432	126.996	128.782	123.062	176.228	229.383	227.134
P05386	P05386	RPLP1	60S acidic ribosomal protein P1	141.86	219.07	279.634	340.378	322.528	321.769	309.866	267.304	306.641	219.429	192.458	265.911	289.535	245.957	206.227	251.561	264.289	278.441	208.853	213.407	199.379	286.135	190.566	163.811	250.749	252.723	287.091	272.135	212.293	223.37	219.022	131.273
P05387	P05387	RPLP2	60S acidic ribosomal protein P2	449.542	464.376	454.739	456.375	448.562	519.658	400.02	403.265	406.951	381.927	399.439	395.824	389.117	393.991	391.048	385.762	428.41	353.628	398.894	346.302	411.578	444.623	393.156	405.083	378.026	382.591	373.142	378.645	336.305	407.642	363.823	330.698
P05388	P05388	RPLP0	60S acidic ribosomal protein P0	274.413	292.185	282.742	259.044	283.378	307.497	261.525	268.358	257.112	292.036	244.726	284.558	312.659	276.959	230.148	224.632	286.594	210.98	240.135	216.326	190.029	281.92	259.678	191.799	298.048	320.505	222.019	232.324	223.575	237.867	287.357	212.717
P05412	P05412	JUN	Transcription factor AP-1	210.884	219.742	216.706	202.595	214.613	305.543	227.496	199.156	141.502	172.846	134.671	180.067	171.133	116.212	138.363	135.788	151.02	149.246	159.138	144.432	129.191	147.446	196.531	141.2	141.824	129.072	130.955	130.91	131.465	120.665	170.388	144.917
P05452	P05452	CLEC3B	Tetranectin	327.682	298.03	410.188	243.207	355.34	451.292	383.564	330.54	13.3557	7.3565	19.122	17.4919	19.411	33.2028	21.7266	17.1685	14.7973	27.6588	14.9158	20.5671	15.2895	15.1246	19.1187	24.5825	11.2249	17.0029	12.4514	19.5451	14.1598	11.3849	3.54505	14.4632
P05455	P05455	SSB	Lupus La protein	126.063	118.808	116.647	121.58	114.499	102.966	113.213	128.845	123.888	118.638	109.841	118.74	125.725	129.03	115.758	117.874	100.721	92.5112	91.6077	90.1117	104.463	83.4223	93.5558	97.687	108.772	114.788	114.668	114.507	113.869	117.784	123.736	105.857
P05543	P05543	SERPINA7	Thyroxine-binding globulin	NaN	22.8801	42.2951	14.0032	NaN	29.5352	34.2326	21.395	NaN	NaN	NaN	NaN	NaN	7.83765	NaN	NaN	NaN	5.10713	NaN	NaN	NaN	NaN	NaN	NaN	NaN	NaN	NaN	3.13723	NaN	NaN	NaN	NaN
P05556	P05556	ITGB1	Integrin beta-1	148.157	148.201	177.173	156.379	158.186	139	106.997	118.154	145.498	178.954	137.121	147.172	176.452	194.163	129.162	123.974	158.164	129.74	169.486	155.058	124.056	153.962	154.577	132.886	150.945	171.38	141.327	141.518	144.437	133.791	139.428	115.877
P05783	P05783	KRT18	Keratin, type I cytoskeletal 18	135.385	187.208	180.894	176.45	148.283	157.661	154.323	155.359	73.7549	225.068	66.309	234.366	248.563	89.1377	61.555	62.5889	218.035	59.7	55.9291	64.933	53.6639	192.854	160.071	60.5333	235.66	258.514	75.8455	64.3259	64.6246	65.5607	220.653	56.6128
P05787	P05787	KRT8	Keratin, type II cytoskeletal 8	352.305	782.932	219.074	246.689	153.169	357.234	297.126	268.554	127.549	253.594	126.203	342.997	114.421	114.114	132.474	121.778	304.002	94.4523	108.556	90.9992	79.9353	259.633	219.677	93.0218	210.645	193.368	66.5904	84.0433	69.8494	84.3586	230.42	72.0671
P05997	P05997	COL5A2	Collagen alpha-2(V) chain	88.7641	88.6412	92.5788	82.7542	82.854	99.7995	80.0461	88.1139	32.8448	67.5894	31.8876	52.1919	59.9746	40.0791	34.1568	37.001	49.3638	46.4851	42.0124	33.8395	37.261	48.0703	58.7273	32.9078	49.6407	57.9598	26.72	36.5406	32.6288	29.4221	31.8633	43.699
P06132	P06132	UROD	Uroporphyrinogen decarboxylase	171.798	118.096	119.131	135.994	160.695	128.699	119.256	112.072	134.527	151.314	117.825	155.862	171.789	135.903	95.1983	113.955	179.498	131.182	119.461	118.599	143.511	184.734	162.377	125.604	173.121	158.74	116.354	113.094	108.754	104.951	187.508	96.5461
P06241	P06241	FYN	Tyrosine-protein kinase Fyn	NaN	3.59352	60.8585	17.028	NaN	8.71992	28.5159	31.7618	33.0548	42.5344	38.2813	44.3443	34.6021	30.7661	32.3458	30.1462	42.2265	50.0713	27.6322	36.9141	22.8403	38.8091	15.804	32.4833	32.3916	47.5096	18.4002	27.7377	26.8289	20.3574	15.2275	34.3687
P06280	P06280	GLA	Alpha-galactosidase A	NaN	NaN	9.5766	9.70962	20.5448	16.7214	8.1758	14.8681	5.62917	19.9263	10.0711	25.9366	19.5049	8.13522	10.732	8.05693	18.686	8.32106	7.58721	15.2018	5.1972	22.3148	15.5358	5.60042	20.7255	22.6044	7.7992	10.348	8.27825	5.63822	5.43319	8.95889
P06396	P06396	GSN	Gelsolin	205.484	211.487	220.668	191.841	204.86	200.189	219.275	199.512	205.683	123.552	203.396	127.794	135.957	183.715	211.368	218.555	154.107	223.629	210.769	200.186	184.416	138.669	128.132	214.273	129.997	123.97	203.024	192.561	197.987	188.113	113.022	196.274
P06400	P06400	RB1	Retinoblastoma-associated protein	21.2254	14.4686	35.3616	25.5125	39.4376	44.3579	38.9802	50.1944	28.0034	33.6146	37.2839	38.5386	28.4725	27.7306	17.0417	23.4196	26.0195	17.8859	22.1149	31.3509	20.6634	31.755	21.2936	11.3979	28.711	27.841	21.3302	21.6083	23.5596	22.0858	10.6524	26.7243
P06454	P06454	PTMA	Prothymosin alpha	638.797	547.043	484.346	487.124	644.612	554.921	496.539	447.745	492.32	503.335	549.438	531.631	491.122	439.673	525.499	527.292	504.369	521.856	489.767	493.527	540.223	467.634	19.0959	515.887	463.964	474.016	534.411	520.688	535.097	561.408	716.711	550.385
P06493	P06493	CDK1	Cyclin-dependent kinase 1	243.351	246.078	233.613	236.262	174.686	201.508	224.53	238.061	127.224	156.122	127.654	176.162	144.654	155.157	108.507	121.226	142.594	102.859	130.533	107.154	91.3655	151.187	152.918	87.2646	124.979	132.043	109.54	97.7534	101.478	92.2694	115.88	91.5313
P06576	P06576	ATP5F1B	ATP synthase subunit beta, mitochondrial	252.597	266.289	250.423	246.422	232.924	233.708	184.826	204.38	250.279	250.628	224.992	237.764	269.903	337.039	201.323	202.186	240.053	266.87	247.84	230.107	260.151	248.111	239.486	257.088	248.646	267.317	233.156	219.59	207.672	207.079	270.788	189.692
P06703	P06703	S100A6	Protein S100-A6	176.938	167.294	175.343	215.936	167.202	165.422	160.069	227.303	297.203	218.693	268.085	219.477	218.559	297.928	289.221	277.891	191.412	281.642	295.376	273.657	226.141	202.557	191.706	254.819	214.634	220.513	302.327	278.707	276.171	268.532	207.431	275.945
P06730	P06730	EIF4E	Eukaryotic translation initiation factor 4E	126.224	122.508	83.187	80.0462	132.101	107.878	69.2555	86.3778	82.147	286.099	79.8645	227.949	255.268	215.8	113.346	149.576	204.133	105.858	69.3738	123.332	105.737	239.453	247.055	56.0125	198.845	172.723	55.6788	113.282	44.783	43.7447	250.083	38.7996
P06733	P06733	ENO1	Alpha-enolase	372.943	384.244	335.596	368.058	356.792	358.597	362.256	333.605	411.719	356.202	372.545	336.273	352.328	563.184	383.712	434.067	350.773	390.934	382.183	375.177	452.188	367.129	291.037	399.649	330.257	397.732	382.167	351.096	349.411	339.84	402.478	330.04
P06737	P06737	PYGL	Glycogen phosphorylase, liver form	75.6718	89.5785	95.7357	88.1132	90.8278	91.0638	86.9703	80.1653	96.2076	130.659	91.5823	137.649	139.793	92.5305	90.9079	87.6843	129.591	79.2138	88.6837	81.422	81.4664	133.478	131.49	79.024	143.121	143.687	84.6479	88.6633	86.2582	91.9108	130.39	84.5481
P06744	P06744	GPI	Glucose-6-phosphate isomerase	139.689	185.346	180.651	175.463	155.017	164.259	159.226	170.016	182.834	165.035	179.116	178.759	186.68	303.92	170.683	182.219	168.946	159.117	172.698	183.212	182.46	168.605	129.742	175.955	170.279	184.548	171.182	172.476	164.108	161.541	154.18	152.331
P06748	P06748	NPM1	Nucleophosmin	472.31	415.846	242.921	284.797	589.103	287.307	262.098	261.3	309.473	337.917	349.296	327.946	335.179	377.031	366.441	356.327	432.728	384.052	386.945	365.386	560.144	406.835	438.995	480.623	296.22	288.799	282.539	294.385	298.935	288.349	506.533	306.797
P06753	P06753	TPM3	Tropomyosin alpha-3 chain	330.955	348.315	356.337	357.926	343.618	334.863	343.638	358.011	408.955	230.903	407.769	250.877	267.419	533.614	405.565	397.265	255.635	362.166	373.56	394.692	412.178	229.882	222.702	424.284	206.933	222.33	393.899	396.456	410.555	379.556	204.17	368.116
P06756	P06756	ITGAV	Integrin alpha-V	46.7814	55.822	58.656	68.1472	59.1438	53.6977	42.1371	62.4124	55.2872	101.115	55.0988	84.6954	88.6767	63.3017	55.6055	47.2593	83.3421	44.3537	51.6194	59.6582	57.2247	81.3763	90.255	54.1178	76.186	73.6729	56.0562	50.4461	55.2593	58.6342	72.4172	52.7513
P06865	P06865	HEXA	Beta-hexosaminidase subunit alpha	100.971	103.544	108.331	106.822	110.802	117.029	106.175	102.722	105.246	74.953	103.354	68.8977	84.4497	113.581	94.9661	102.834	73.8165	97.1515	94.7529	93.8327	98.6334	78.6407	73.4178	114.678	71.7137	83.2729	88.3918	91.3108	96.8256	95.6785	77.2194	81.0987
P07099	P07099	EPHX1	Epoxide hydrolase 1	57.6484	116.927	135.911	119.827	96.3078	130.528	111.102	105.906	103.114	107.983	114.436	111.09	102.664	90.676	88.4466	84.8253	93.5914	84.4275	91.2443	93.5247	93.0775	106.177	125.769	107.641	133.062	111.598	90.3646	103.815	87.4832	118.056	64.7806	87.4671
P07108	P07108	DBI	Acyl-CoA-binding protein	110.746	90.2466	80.3173	104.956	105.132	98.6718	104.993	98.1813	123.876	85.7684	125.856	89.1313	100.646	137.523	123.808	98.8205	104.432	119.864	131.973	128.734	131.157	105.991	99.6103	136.927	95.7202	94.7942	108.499	123.423	128.107	121.748	104.467	93.1945
P07195	P07195	LDHB	L-lactate dehydrogenase B chain	227.522	225.602	235.232	212.995	212.94	236.353	204.093	198.124	195.242	211.481	180.209	213.985	227.506	235.663	167.78	186.577	205.941	189.794	192.607	168.407	156.881	205.377	166.153	157.054	204.87	232.537	188.604	174.001	173.275	159.033	213.412	160.061
P07203	P07203	GPX1	Glutathione peroxidase 1	208.117	205.122	193.218	227.906	219.996	188.909	184.148	174.325	215.768	143.642	232.619	164.368	187.269	313.877	211.261	211.21	172.123	221.851	224.037	234.254	234.894	159.539	174.081	219.161	165.425	171.503	220.933	218.881	221.748	199.54	190.787	187.151
P07237	P07237	P4HB	Protein disulfide-isomerase	447.704	443.759	435.947	449.228	429.789	448.762	420.873	415.079	325.756	362.59	301.153	394.147	398.284	424.322	277.234	280.001	374.695	330.374	276.884	289.066	316.765	392.581	410.639	310.677	365.015	373.719	303.561	312.912	300.26	309.87	413.497	284.241
P07305	P07305	H1-0	Histone H1.0	56.1934	38.386	55.0829	54.6506	20.4267	74.5474	63.9012	52.6259	208.14	257.94	191.021	145.395	168.759	132.528	68.045	70.4642	110.884	89.6841	89.2182	118.275	106.67	193.703	197.323	152.152	145.23	234.097	86.2041	52.773	66.3457	188.929	65.624	68.3456
P07311	P07311	ACYP1	Acylphosphatase-1	223.288	225.825	349.101	228.892	224.06	256.948	273.133	378.632	115.156	141.803	142.333	192.814	331.927	149.455	148.822	129.758	31.8649	100.38	33.9518	44.7637	20.7756	30.0269	83.0325	21.8354	101.11	115.222	99.5055	102.623	94.6556	85.6846	81.5741	80.196
P07332	P07332	FES	Tyrosine-protein kinase Fes/Fps	49.1603	24.1975	32.8953	35.2492	33.5068	30.4438	29.9764	33.8268	37.5301	17.8016	39.23	16.3134	22.8975	40.9655	28.5053	33.3365	16.7682	27.457	26.784	37.3115	22.6668	15.4265	19.6037	25.2624	12.9319	18.6202	36.5915	33.1881	34.1649	35.6397	18.7005	32.5379
P07339	P07339	CTSD	Cathepsin D	308.724	297.842	270.764	315.726	318.361	264.185	273.975	294.789	136.825	128.674	113.298	122.356	129.923	168.94	118.838	119.648	146.851	130.302	124.136	133.627	135.565	139.017	142.978	139.829	124.209	141.792	140.865	131.046	118.329	126.859	93.714	118.365
P07355	P07355	ANXA2	Annexin A2	395.767	387.738	426.299	421.595	371.789	317.045	267.106	323.343	709.666	398.029	710.635	454.632	481.437	1387.87	699.394	699.758	421.32	579.75	582.947	675.512	863.828	401.945	467.074	803.969	346.979	426.008	727.046	674.974	658.658	713.545	473.254	603.394
P07384	P07384	CAPN1	Calpain-1 catalytic subunit	176.826	142.504	138.472	132.141	165.698	129.303	132.099	137.541	163.157	119.282	137.098	130.713	132.18	147.399	161.265	143.762	121.521	131.924	129.542	127.095	148.035	116.3	102.413	141.986	119.47	130.17	155.349	145.275	147.936	150.575	146.362	146.258
P07437	P07437	TUBB	Tubulin beta chain	282.583	306.145	338.659	267.315	247.75	266.154	269.457	288.943	249.922	415.119	176.327	335.016	347.134	347.734	208.998	245.853	281.403	132.231	116.489	166.727	99.3384	285.348	177.73	145.111	314.651	462.086	246.1	198.448	171.56	166.982	362.918	164.053
P07477;P07478;Q8NHM4	P07477;P07478;Q8NHM4	PRSS1;PRSS2;PRSS3P2	Trypsin-1;Trypsin-2;Putative trypsin-6	NaN	3249.99	2670.57	2188.49	NaN	3838.72	3160.58	2163.9	1431.08	2073.95	1315.07	2136.53	1824.4	2108.65	978.313	1201.79	1897.15	2088.53	2051.8	1948.02	1406.85	2338.11	1787.88	1775.95	1937.32	2371.19	1470.78	1089.53	1312.19	977.847	NaN	1328.29
P07602	P07602	PSAP	Prosaposin	129.71	129.631	138.236	127.163	180.218	133.969	106.374	99.2455	80.4364	149.763	82.7527	118.929	148.201	78.348	82.5614	71.3196	126.427	69.5186	83.416	94.8202	82.2277	150.624	139.717	91.5908	160.242	150.296	82.9809	97.9935	88.7091	87.7318	134.291	68.3663
P07686	P07686	HEXB	Beta-hexosaminidase subunit beta	206.561	220.066	207.167	206.376	183.86	201.837	198.463	227.927	196.23	153.936	175.949	161.066	150.669	275.91	172.942	177.207	142.912	166.367	159.434	184.992	170.169	144.395	126.692	168.343	141.504	158.221	175.299	190.745	161.613	162.73	160.613	162.152
P07711	P07711	CTSL	Procathepsin L	438.45	493.21	393.082	316.759	512.208	413.405	334.252	286.938	251.133	118.394	173.261	135.965	171.53	255.834	183.507	145.119	59.9665	133.683	41.871	104.736	174.088	60.4456	66.1957	68.5976	76.527	84.0973	130.259	130.009	125.141	132.327	183.196	128.089
P07737	P07737	PFN1	Profilin-1	674.473	595.417	496.77	518.973	629.433	511.477	511.207	465.823	472.811	475.685	439.819	401.702	446.754	627.257	440.987	550.032	458.889	420.479	409.21	456.627	464.89	447.777	341.452	457.506	480.816	651.067	465.741	418.277	373.544	381.646	561.051	399.909
P07741	P07741	APRT	Adenine phosphoribosyltransferase	218.348	201.654	204.318	199.783	219.41	198.207	188.919	199.472	205.113	139.173	182.061	136.757	155.487	301.473	198.137	183.334	129.289	172.24	179.769	177.077	176.394	125.298	132.798	196.779	125.888	136.503	194.636	189.545	191.246	174.001	162.164	159.679
P07814	P07814	EPRS1	Bifunctional glutamate/proline--tRNA ligase	116.306	122.62	116.938	121.864	127.751	113.791	130.228	121.08	144.866	179.703	142.126	179.744	177.437	136.024	148.841	142.945	168.929	131.279	142.982	137.3	151.949	169.186	166.83	128.068	166.039	178.145	142.747	144.811	148.66	146.198	150.258	146.584
P07858	P07858	CTSB	Cathepsin B	447.269	484.48	478.997	491.678	512.836	416.339	485.624	523.439	345.849	399.75	319.091	381.879	411.172	424.717	323.286	330.266	388.411	294.905	281.209	331.411	284.85	374.801	385.513	305.245	327.605	370.579	349.644	332.74	327.292	314.635	363.718	326.487
P07900	P07900	HSP90AA1	Heat shock protein HSP 90-alpha	424.475	464.213	425.275	382.619	489.907	400.438	419.761	410.852	363.021	369.426	369.431	361.55	393.605	381.191	353.075	364.855	366.963	338.133	326.72	355.046	350.192	366.363	378.029	372.211	338.698	371.305	358.998	364.825	362.929	359.212	389.243	349.468
P07910	P07910	HNRNPC	Heterogeneous nuclear ribonucleoproteins C1/C2	264.814	287.658	224.893	281.284	301.099	265.455	254.176	227.066	253	225.8	231.728	212.881	229.131	267.336	225.255	217.292	218.359	197.013	228.346	218.181	250.915	218.181	172.951	224.451	211.753	233.272	222.553	217.229	198.71	208.287	257.897	197.342
P07919	P07919	UQCRH	Cytochrome b-c1 complex subunit 6, mitochondrial	589.58	518.674	441.893	425.659	567.859	454.784	332.481	339.576	240.614	204.322	227.931	188.991	195.94	220.899	229.817	208.251	200.135	213.058	250.703	221.639	256.454	199.901	242.81	268.094	187.553	185.724	181.096	197.006	185.369	179.696	196.685	183.79
P07942	P07942	LAMB1	Laminin subunit beta-1	167.991	151.629	168.27	169.902	158.132	179.727	150.959	155.848	83.356	146.334	76.3057	140.514	159.434	72.4266	72.7306	64.6146	126.449	68.1705	64.0807	60.4199	70.3339	123.958	115.178	63.7083	136.398	140.302	92.4488	89.228	87.474	97.1923	109.381	89.0253
P07947	P07947	YES1	Tyrosine-protein kinase Yes	85.6648	56.829	72.9506	84.0643	67.6936	79.0017	76.0373	85.2475	113.969	116.998	122.185	124.817	122.433	122.098	128.391	113.443	110.694	110.844	73.6244	89.3802	120.057	110.073	110.026	97.9677	102.424	101.319	125.5	120.845	116.896	125.493	89.3898	112.195
P07948	P07948	LYN	Tyrosine-protein kinase Lyn	137.265	81.653	69.8367	82.7263	78.3821	72.9222	75.1962	55.6707	110.331	67.3916	105.628	76.3278	70.7148	101.234	92.4259	91.5926	67.6581	93.9018	84.2486	94.0653	88.1581	76.0198	65.335	87.071	72.453	77.664	89.6849	89.0988	97.9508	92.1403	39.2745	85.8804
P07951	P07951	TPM2	Tropomyosin beta chain	285.643	265.662	249.033	242.748	229.844	306.168	212.586	240.571	273.69	172.666	257.689	181.454	195.629	317.759	211.686	217.653	177.669	214.82	232.52	219.423	205.507	166.141	144.737	203.199	135.596	152.559	230.974	220.477	232.698	248.773	173.162	213.493
P07954	P07954	FH	Fumarate hydratase, mitochondrial	112.646	123.907	100.532	100.591	118.418	91.3894	90.3936	93.8546	114.782	127.361	113.681	119.509	117.241	134.915	120.195	106.817	116.455	114.745	104.795	105.382	113.611	116.288	108.284	105.498	119.83	119.429	103.129	103.328	107.738	114.325	128.713	107.659
P07996	P07996	THBS1	Thrombospondin-1	87.5337	90.0109	72.7713	64.9868	81.198	72.2381	55.7472	61.8943	56.9327	184.748	59.4994	162.564	178.444	55.0283	55.2847	46.345	161.247	61.5136	51.8825	62.6839	55.9853	171.184	188.023	50.6126	184.77	177.92	63.5761	62.3428	61.5021	66.1462	201.939	71.2769
P08047	P08047	SP1	Transcription factor Sp1	30.4331	36.8725	37.2193	33.0181	23.0677	45.6933	34.522	31.2135	37.1665	29.1404	19.8463	31.0092	35.818	27.9936	30.6711	30.5504	32.1351	24.3098	28.2895	19.7633	24.045	34.0043	23.3616	23.2884	32.8082	30.9141	11.8524	26.303	18.7795	21.0284	12.6098	19.3248
P08123	P08123	COL1A2	Collagen alpha-2(I) chain	499.529	483.509	391.976	245.093	263.589	511.633	403.328	324.8	NaN	NaN	NaN	NaN	NaN	NaN	NaN	NaN	NaN	NaN	NaN	NaN	NaN	NaN	51.999	NaN	NaN	NaN	NaN	NaN	NaN	NaN	NaN	NaN
P08133	P08133	ANXA6	Annexin A6	128.48	116.974	149.339	165.334	134.209	108.267	109.147	118.04	241.795	199.392	241.727	209.636	209.936	335.819	248.526	259.951	207.694	269.718	265.092	266.248	247.742	205.417	195.726	261.726	188.294	204.053	271.265	262.49	257.332	257.281	223.222	235.137
P08134	P08134	RHOC	Rho-related GTP-binding protein RhoC	163.366	149.527	208.753	163.772	174.45	176.089	161.467	156.822	164.996	96.8817	148.309	160.574	192.791	264.599	150.84	155.053	137.097	213.912	159.365	149.887	162.982	112.44	132.144	174.467	108.706	166.156	209.378	177.972	207.082	193.057	154.455	135.722
P08183	P08183	ABCB1	ATP-dependent translocase ABCB1	NaN	NaN	34.0177	44.2973	NaN	34.8316	31.3041	63.0205	48.5503	17.0022	38.671	18.4303	41.6528	40.5977	33.9972	37.5151	10.8772	33.5989	38.8048	37.7237	28.0358	5.60005	12.8087	47.2722	14.6274	14.4083	39.7269	33.3031	36.0911	25.355	7.52249	21.9634
P08195	P08195	SLC3A2	4F2 cell-surface antigen heavy chain	49.8059	84.5087	54.1724	57.4377	46.2432	42.2949	46.321	51.6592	65.7555	117.853	72.7923	105.041	110.667	68.4512	62.0891	73.2583	111.147	79.0491	76.9687	82.6325	47.8822	111.338	103.561	62.2196	114.318	113.313	63.0491	71.774	68.4172	65.9162	92.3589	64.7696
P08237	P08237	PFKM	ATP-dependent 6-phosphofructokinase, muscle type	107.198	85.9052	102.229	97.0707	100.075	104.047	96.2926	92.9225	107.616	131.905	100.157	131.796	117.083	82.7266	115.653	108.153	122.384	97.2586	101.262	99.6455	88.21	130.158	120.915	89.5802	125.923	132.236	91.4722	102.322	98.8588	108.205	91.3372	102.697
P08238	P08238	HSP90AB1	Heat shock protein HSP 90-beta	408.002	384.592	381.717	396.683	421.032	351.112	388.719	401.281	408.471	390.029	376.789	387.32	413.749	463.269	380.374	397.417	396.886	380.244	400.371	381.478	402.768	387.213	359.637	392.486	367.175	382.431	388.627	381.922	371.904	375.813	411.046	378.574
P08240	P08240	SRPRA	Signal recognition particle receptor subunit alpha	40.5767	28.5236	37.0371	36.6609	66.8167	37.714	43.4429	40.6081	54.3792	82.0707	54.0088	83.8482	102.412	50.5191	43.5631	42.2173	70.8972	35.1975	40.1466	43.1087	37.6852	74.5197	66.3724	37.7187	77.0795	82.9063	50.9444	48.5726	50.3974	58.0912	83.0121	49.9285
P08243	P08243	ASNS	Asparagine synthetase [glutamine-hydrolyzing]	NaN	NaN	28.8868	NaN	NaN	29.111	NaN	NaN	33.3126	73.1279	30.4023	55.7943	50.5651	NaN	27.618	23.4369	54.345	28.7656	28.3207	22.4263	NaN	42.7654	39.8417	NaN	54.8618	49.6162	18.8183	33.6782	16.2846	31.0826	NaN	34.728
P08397	P08397	HMBS	Porphobilinogen deaminase	28.0921	36.8943	51.4755	60.3761	41.2505	48.2765	60.3714	51.6427	43.0462	31.6487	35.8773	35.2054	36.0644	48.3685	30.6538	33.9483	33.1123	33.5675	30.0918	30.4263	28.794	32.851	35.4649	31.0431	31.4295	35.5877	45.9707	38.9857	35.1677	34.6567	26.3879	33.4335
P08559	P08559	PDHA1	Pyruvate dehydrogenase E1 component subunit alpha, somatic form, mitochondrial	104.563	128.3	100.421	127.232	111.58	99.4693	72.5173	87.9205	215.565	245.979	207.498	216.724	248.943	200.144	177.503	173.518	226.804	166.677	199.929	193.146	160.75	220.545	202.6	195.277	236.368	250.482	187.133	186.703	169.885	204.519	234.666	169.059
P08572	P08572	COL4A2	Collagen alpha-2(IV) chain	93.3194	74.4012	85.6895	118.312	100.163	91.775	82.6851	88.257	63.5581	71.1781	63.2181	50.0458	55.5218	55.2871	63.1972	48.1915	42.3762	47.0315	58.3701	63.3598	57.7135	60.151	53.0904	54.3853	44.5182	62.127	68.1792	67.1513	60.6576	80.6059	35.4092	70.3523
P08574	P08574	CYC1	Cytochrome c1, heme protein, mitochondrial	68.2715	79.3784	64.0706	55.8645	72.4324	47.8083	38.8382	28.4063	116.402	138.408	123.153	149.452	138.302	126.762	99.6635	103.249	127.138	111.938	81.5638	102.706	59.0491	105.818	81.1502	89.0133	136.22	137.405	113.628	91.6347	84.8858	102.321	123.793	95.0386
P08579	P08579	SNRPB2	U2 small nuclear ribonucleoprotein B''	106.342	119.315	113.973	99.3469	106.295	137.305	123.812	104.361	82.8289	120.41	112.645	131.296	110.176	71.5419	97.7644	102.081	125.871	100.466	94.3514	89.8493	100.483	120.221	103.876	95.998	109.494	111.302	99.598	92.2066	92.4381	106.432	84.7645	99.8899
P08621	P08621	SNRNP70	U1 small nuclear ribonucleoprotein 70 kDa	305.432	334.082	315.449	325.943	319.628	318.777	299.808	292.779	291.718	243.89	291.911	231.131	270.78	318.277	281.737	271.265	252.303	269.982	271.717	261.58	266.469	274.654	269.466	282.512	227.385	221.831	281.951	274.217	257.038	278.569	288.08	250.165
P08648	P08648	ITGA5	Integrin alpha-5	147.455	135.527	143.317	136.905	114.35	116.939	103.997	113.298	176.793	206.091	158.514	180.658	204.79	199.246	152.978	151.44	169.043	132.7	159.305	170.26	172.675	167.655	193.102	167.663	185.776	194.986	168.212	176.49	161.326	166.787	189.887	166.633
P08670	P08670	VIM	Vimentin	1389.49	1399.78	1382.83	1364.96	1351.91	1320.11	1378.96	1324.03	1338.98	816.415	1206.27	817.488	843.548	1691.71	1266.72	1269.62	867.562	1242.11	1122.57	1152.51	1372.48	799.755	741.921	1352.54	805.684	890.867	1264.55	1199.86	1181.02	1140.62	1001.72	1165.26
P08708	P08708	RPS17	40S ribosomal protein S17	182.259	192.167	170.984	149.202	163.962	179.288	168.784	156.365	172.282	271.041	181.853	217.397	227.082	189.492	198.093	198.321	289.471	164.575	189.502	175.976	196.359	292.501	220.894	178.09	259.601	277.562	159.374	150.986	152.394	157.918	194.842	165.881
P08727	P08727	KRT19	Keratin, type I cytoskeletal 19	170.413	167.847	170.93	193.744	148.654	165.534	152.149	166.35	46.0327	367.287	42.2786	394.594	414.252	57.4739	38.491	42.1153	391.811	38.5568	41.156	42.057	34.9944	355.37	351.636	41.5749	404.848	401.736	45.9362	42.581	41.5809	37.6937	394.224	34.3254
P08729	P08729	KRT7	Keratin, type II cytoskeletal 7	427.122	487.635	408.872	444.925	418.499	391.298	385.642	378.896	131.154	745.321	114.407	684.389	703.927	172.945	106.253	114.054	778.884	119.167	118.592	113.626	97.1558	711.891	642.386	129.309	771.527	806.376	121.916	114.427	108.727	104.44	899.11	99.2126
P08754	P08754	GNAI3	Guanine nucleotide-binding protein G(i) subunit alpha-3	67.5355	39.7735	32.4995	24.4424	35.6122	31.7301	25.0251	22.3117	41.5248	48.5887	43.0142	44.0472	40.4076	35.7648	40.6536	42.0317	40.9854	31.9754	31.761	34.5947	26.0668	41.7417	35.8724	29.6586	44.4444	40.1563	35.1384	39.0683	42.9095	38.6856	47.2638	37.8787
P08758	P08758	ANXA5	Annexin A5	241.414	212.852	209.933	264.367	214.608	178.556	200.116	240.653	370.736	211.068	366.186	275.967	277.719	558.362	283.038	359.411	279.473	348.135	304.242	349.115	395.555	273.323	270.628	417.725	261.643	279.12	351.379	309.564	356.953	338.193	292.984	300.138
P08865	P08865	RPSA	40S ribosomal protein SA	419.376	476.006	439.13	402.365	491.118	422.461	375.41	376.167	291.861	496.275	278.353	392.025	416.692	390.283	305.614	338.76	451.231	304.436	302.002	313.433	258.657	436.832	389.162	268.706	494.422	526.939	268.673	260.419	250.6	246.569	501.995	250.256
P09001	P09001	MRPL3	39S ribosomal protein L3, mitochondrial	50.5466	24.7931	21.0924	59.7985	34.8397	63.8397	60.1875	63.2775	163.429	230.254	173.503	221.918	242.314	140.723	119.061	142.414	205.058	152.619	147.802	175.718	125.651	202.81	166.641	126.098	201.181	194.218	139.977	151.235	114.737	146.657	120.345	139.995
P09012	P09012	SNRPA	U1 small nuclear ribonucleoprotein A	405.235	331.26	327.273	345.425	383.722	326.75	348.223	333.979	338.178	281.947	306.799	295.135	304.299	339.072	303.873	350.36	324.425	346.37	316.523	312.694	357.892	287.736	309.903	332.279	290.439	297.231	332.598	318.174	327.803	325.758	291.955	317.18
P09104	P09104	ENO2	Gamma-enolase	273.628	198.232	204.17	191.067	220.031	224.08	190.156	181.188	180.668	160.81	230.885	167.561	139.816	241.833	253.065	219.653	145.771	239.818	245.323	243.053	287.227	129.765	137.287	292.775	145.046	140.755	194.174	195.839	194.102	185.994	143.416	181.177
P09110	P09110	ACAA1	3-ketoacyl-CoA thiolase, peroxisomal	68.1426	66.2864	46.7218	61.1388	74.0624	53.2529	57.711	61.8215	128.922	104.549	123.975	93.598	94.9963	122.08	127.499	118.606	107.878	155.606	146.273	134.016	158.751	119.198	110.998	134.219	105.586	96.588	109.076	107.999	113.508	120.064	82.7455	119.951
P09132	P09132	SRP19	Signal recognition particle 19 kDa protein	365.54	293.69	311.838	206.067	404.442	240.536	265.547	244.46	313.099	404.803	321.653	380.297	304.141	289.099	272.191	271.683	345.644	341.293	276.824	225.917	270.355	282.02	250.875	252.112	294.954	308.484	288.251	271.761	317.729	309.629	420.641	312.477
P09211	P09211	GSTP1	Glutathione S-transferase P	289.914	244.372	261.664	261.993	266.263	233.241	247.149	250.241	250.795	382.807	248.898	316.968	315.971	287.078	260.701	259.907	399.14	275.253	264.173	246.879	272.084	439.153	327.122	265.944	370.867	385.951	226.305	205.833	219.21	216.954	350.201	215.123
P09234	P09234	SNRPC	U1 small nuclear ribonucleoprotein C	175.922	187.984	229.006	238.147	118.523	122.547	204.396	248.016	153.442	109.249	102.318	126.161	153.281	181.89	139.571	126.26	108.24	66.6442	91.1471	98.4919	61.151	101.14	135.047	120.107	71.43	80.6682	106.175	100.853	100.397	71.09	91.8854	108.622
P09382	P09382	LGALS1	Galectin-1	1055.23	1073.15	990.418	1089.38	1342.97	889.506	1080.55	907.871	824.411	398.733	732.287	475.197	497.86	1597.23	714.123	754.332	405.273	617.48	620.858	724.461	979.081	426.974	423.181	945.123	381.324	496.429	727.871	701.005	699.816	671.263	1016.33	607.253
P09417	P09417	QDPR	Dihydropteridine reductase	184.308	198.538	166.985	134.465	205.639	187.602	135.901	152.104	103.964	101.278	100.216	102.085	113.446	102.924	102.553	97.7072	86.2039	108.17	110.256	103.059	142.419	81.6611	136.7	113.789	72.3607	90.458	103.48	88.1725	87.6999	106.855	128.529	96.7037
P09429	P09429	HMGB1	High mobility group protein B1	280.511	276.639	335.792	372.754	281.245	284.559	288.237	309.947	315.927	278.142	252.116	274.207	271.03	442.361	283.189	279.025	287.238	268.912	294.858	261.305	234.628	282.424	299.647	269.949	279.312	308.744	258.669	271.091	251.35	220.485	246.473	205.464
P09486	P09486	SPARC	SPARC	137.134	150.169	174.898	152.665	108.209	143.229	131.934	142.676	128.377	145.103	133.811	159.508	165.316	176.775	101.531	104.471	134.093	122.973	128.878	123.488	113.535	128.343	129.127	115.266	144.445	144.705	118.791	143.801	118.067	121.229	103.376	122.677
P09493	P09493	TPM1	Tropomyosin alpha-1 chain	221.511	213.319	288.297	282.051	231.526	251.983	240.802	276.807	265.828	184.063	243.87	206.228	273.225	318.304	215.382	229.137	220.438	189.183	209.976	209.636	208.66	216.794	180.556	225.731	195.641	197.18	227.056	223.144	232.719	241.864	152.071	216.418
P09496	P09496	CLTA	Clathrin light chain A	139.782	219.038	187.761	206.233	98.1095	148.592	264.996	199.314	175.667	68.9126	132.067	145.078	101.778	298.557	196.282	172.561	91.9002	155.552	110.496	116.01	168.553	98.1575	114.315	137.346	73.2772	66.0974	114.218	145.897	130.904	116.469	59.8907	110.008
P09497	P09497	CLTB	Clathrin light chain B	116.09	69.1655	211.179	222.718	97.951	127.141	175.075	236.894	94.5289	322.018	94.2254	271.042	268.906	103.589	157.375	201.716	207.043	41.5436	54.6962	52.7385	47.213	603.438	108.942	72.4452	734.587	104.115	52.5768	50.0238	40.2478	42.2993	690.303	42.0435
P09525	P09525	ANXA4	Annexin A4	46.3073	48.5459	58.3678	51.6891	50.616	40.6007	37.3946	51.0382	164.825	93.0135	175.388	98.3456	90.9164	237.333	175.215	185.942	87.6846	184.709	184.508	178.759	148.563	99.1812	83.4164	162.744	102.492	108.468	190.109	176.317	180.583	187.667	102.694	162.616
P09543	P09543	CNP	2',3'-cyclic-nucleotide 3'-phosphodiesterase	55.1909	73.0012	63.929	65.04	61.8509	74.2312	76.915	69.2445	97.9494	81.2476	116.741	80.4768	95.2918	105.035	97.4981	98.3781	85.162	89.3399	82.3779	102.492	120.682	79.092	70.456	97.9035	76.8492	78.4699	113.651	109.49	96.1972	98.3889	89.2929	93.7859
P09601	P09601	HMOX1	Heme oxygenase 1	106.17	110.099	105.481	136.254	101.691	112.933	98.862	100.841	151.179	78.6233	149.23	90.4212	87.7042	131.77	134.693	131.943	102.284	124.523	145.987	131.369	143.133	95.0154	81.3028	124.344	88.3021	83.9244	147.332	129.806	133.319	170.355	95.8312	141.45
P09622	P09622	DLD	Dihydrolipoyl dehydrogenase, mitochondrial	239.522	215.248	233.048	225.943	215.296	237.77	195.293	195.759	157.407	233.736	145.713	199.331	269.089	134.556	142.951	118.589	190.047	162.062	131.47	137.061	122.538	203.497	239.013	123.68	168.659	185.285	152.666	144.445	136.65	153.344	179.47	137.882
P09651	P09651	HNRNPA1	Heterogeneous nuclear ribonucleoprotein A1	498.152	491.242	492.77	513.417	541.977	485.567	496.087	526.619	495.432	472.454	439.639	503.018	516.336	509.685	447.62	452.573	453.413	397.458	385.589	417.28	461.958	432.766	486.99	424.01	391.177	431.4	461.021	419.838	451.567	444.218	511.306	426.308
P09661	P09661	SNRPA1	U2 small nuclear ribonucleoprotein A'	138.316	127.71	110.558	135.595	127.848	136.031	132.586	136.092	138.704	109.663	131.169	142.823	117.865	140.327	130.885	125.091	96.0019	133.598	135.071	125.038	141.235	95.8682	108.725	113.519	108.752	108.088	120.354	119.441	133.486	124.895	87.08	120.311
P09669	P09669	COX6C	Cytochrome c oxidase subunit 6C	64.3506	97.1202	45.3336	69.9908	93.6578	49.2475	59.4153	37.6606	143.355	193.595	155.126	228.078	206.494	246.706	147.433	128.702	183.375	172.515	138.53	170.878	156.325	184.861	249.878	176.962	204.016	193.387	157.608	149.647	159.85	135.05	191.167	161.116
P09758	P09758	TACSTD2	Tumor-associated calcium signal transducer 2	112.615	128.057	117.373	115.967	137.097	108.152	118.035	130.42	142.268	54.7722	135.171	45.6791	52.5119	156.902	128.671	126.599	53.4219	135.196	127.958	170.74	163.835	50.9989	61.5972	135.268	42.7026	51.9138	135.573	142.003	144.16	135.07	46.2154	129.686
P09874	P09874	PARP1	Poly [ADP-ribose] polymerase 1	97.4485	108.463	112.161	119.34	106.878	129.035	128.484	119.781	109.354	174.41	111.333	158.836	158.94	76.7917	84.0137	80.7064	144.988	78.6894	90.6657	81.3285	93.1959	163.221	152.117	84.4713	145.754	170.478	88.1874	88.1631	86.6895	108.405	90.9935	75.9222
P09914	P09914	IFIT1	Interferon-induced protein with tetratricopeptide repeats 1	178.716	131.031	113.458	112.252	153.527	114.179	111.277	144.512	92.0013	26.2353	186.38	32.5735	30.0446	55.2138	177.916	181.824	28.262	137.18	130.999	109.823	118.156	28.075	24.1293	95.824	17.4707	27.5272	110.282	133.727	88.9599	139.902	27.8574	106.885
P09917	P09917	ALOX5	Polyunsaturated fatty acid 5-lipoxygenase	180.466	128.108	128.123	155.461	135.952	144.929	147.914	151.537	148.676	190.145	151.365	187.517	157.449	53.0644	136.508	142.131	161.512	146.617	117.068	155.267	105.575	163.29	184.943	118.667	182.013	175.675	132.353	166.838	137.286	153.711	142.555	167.874
P09936	P09936	UCHL1	Ubiquitin carboxyl-terminal hydrolase isozyme L1	195.916	201.545	214.809	229.73	204.916	214.927	230.914	239.413	375.498	183.413	334.547	227.874	259.715	448.102	311.42	317.825	207.982	333.7	325.111	333.817	341.851	225.503	184.28	316.485	184.659	229.636	359.069	348.382	358.01	330.53	217.11	304.344
P09960	P09960	LTA4H	Leukotriene A-4 hydrolase	102.426	113.268	104.416	105.765	113.257	90.7403	104.704	106.745	121.528	124.812	106.404	109.519	111.2	106.41	115.69	116.551	119.308	117.003	113.46	113.249	121.299	112.759	101.764	108.213	113.271	110.114	98.6498	104.5	104.601	98.7617	105.506	104.745
P09972	P09972	ALDOC	Fructose-bisphosphate aldolase C	350.125	317.149	333.719	303.099	336.72	332.335	311.311	263.286	444.384	311.651	479.05	282.567	261.678	504.847	432.619	461.121	314.371	578.859	471.457	497.769	493.422	299.259	310.868	519.536	282.429	294.75	463.01	443.843	470.653	455.906	361.48	456.579
P0C0L4	P0C0L4	C4A	Complement C4-A	62.1624	47.533	118.313	76.9503	45.0393	50.3633	70.2942	90.0289	67.1617	53.4874	12.4719	59.9067	55.711	17.1747	12.7886	10.3278	73.781	39.5997	8.3504	55.298	NaN	58.9381	49.7325	18.1833	67.5095	67.5689	12.8343	40.7595	55.5003	17.2129	53.8757	11.2439
P0C0S5;Q71UI9	P0C0S5;Q71UI9	H2AZ1;H2AZ2	Histone H2A.Z;Histone H2A.V	387.776	389.19	374.636	299.254	474.327	386.31	346.738	230.176	257.598	321.21	270.837	304.16	302.458	191.894	189.213	217.293	230.962	181.903	204.73	206.868	229.936	345.278	233.6	201.463	386.954	396.898	211.058	244.151	192.018	305.637	237.042	171.415
P0CG30	P0CG30	GSTT2B	Glutathione S-transferase theta-2B	NaN	NaN	NaN	NaN	NaN	8.44483	NaN	NaN	NaN	9.20604	NaN	13.2008	43.2898	8.37321	NaN	NaN	4.72924	NaN	NaN	NaN	NaN	NaN	NaN	NaN	20.0048	21.3418	5.31493	NaN	4.9768	NaN	21.3294	3.96479
P0CG34;P0CG35	P0CG34;P0CG35	TMSB15A;TMSB15B	Thymosin beta-15A;Thymosin beta-15B	295.96	335.514	402.702	524.064	339.416	255.481	368.027	448.468	467.65	253.5	579.917	364.152	309.407	463.381	421.243	422.806	353.72	417.488	535.558	506.849	511.546	363.808	345.681	517.13	394.095	339.394	376.28	509.124	410.045	489.547	230.224	534.217
P0CG38	P0CG38	POTEI	POTE ankyrin domain family member I	2350.44	2496.26	2012.24	1644.77	2546.75	2581.47	1910.24	2935.3	710.382	425.149	411.783	541.653	817.094	418.324	396.761	264.394	280.039	262.601	199.328	436.443	182.148	265.94	420.503	179.341	209.335	293.55	376.009	391.221	277.161	374.622	633.187	329.908
P0CG39	P0CG39	POTEJ	POTE ankyrin domain family member J	2009.13	1797.96	972.294	974.776	2409.55	1301.88	944.769	1127.43	836.643	1187.91	983.944	1246.68	1281.18	859.809	1050.76	855.834	754.232	677.937	495.775	857.442	1341.18	530.279	912.816	905.64	1267.53	1086	862.974	758.167	756.225	1196.89	1979.3	1204.56
P0CW19;P0CW20	P0CW19;P0CW20	LIMS3;LIMS4	LIM and senescent cell antigen-like-containing domain protein 3;LIM and senescent cell antigen-like-containing domain protein 4	40.3581	48.6554	48.7415	38.3877	48.2601	39.7477	52.3111	45.8602	42.3624	27.8873	41.2544	29.9959	33.8359	80.7498	32.9662	30.2018	30.5577	44.1436	46.1315	41.847	32.0835	31.2197	24.5284	38.7926	26.5843	34.7895	46.5618	42.6609	42.626	26.9953	52.2276	29.3962
P0DJD0;P0DJD1	P0DJD0;P0DJD1	RGPD1;RGPD2	RANBP2-like and GRIP domain-containing protein 1;RANBP2-like and GRIP domain-containing protein 2	35.8207	60.3878	54.4222	59.6659	72.1959	43.8331	67.8761	50.0804	61.9141	68.1794	41.1958	55.685	65.6866	43.3075	52.6831	63.5639	53.251	57.1352	40.913	58.4891	33.0603	51.0811	62.2628	66.5058	76.0498	74.1851	57.509	54.4723	43.2859	59.8982	128.341	45.6901
P0DMM9;P0DMN0	P0DMM9;P0DMN0	SULT1A3;SULT1A4	Sulfotransferase 1A3;Sulfotransferase 1A4	168.027	186.404	188.783	195.075	166.851	164.093	174.184	174.681	121.929	51.8435	113.782	54.311	56.3937	139.434	117.554	118.485	61.2412	150.134	151.432	136.981	117.599	63.5096	63.8896	137.308	54.4846	52.6057	125.878	112.332	120.542	96.4335	49.4097	113.039
P0DMV8;P0DMV9	P0DMV8;P0DMV9	HSPA1A;HSPA1B	Heat shock 70 kDa protein 1A;Heat shock 70 kDa protein 1B	237.208	290.571	226.335	219.773	203.241	208.683	206.039	202.989	226.607	154.804	218.828	144.71	147.91	273.59	234.58	240.898	148.989	217.574	235.245	217.074	232.776	156.621	143.911	236.739	165.609	185.593	213.261	199.351	196.392	186.854	188.102	193.586
P0DN76;Q01081	P0DN76;Q01081	U2AF1L5;U2AF1	Splicing factor U2AF 35 kDa subunit-like protein;Splicing factor U2AF 35 kDa subunit	317.304	349.55	297.876	283.619	344.997	268.957	263.723	328.355	253.817	303.537	199.913	286.931	304.32	216.363	261.216	232.107	283.91	224.218	189.513	215.705	175.164	300.544	322.18	231.275	279.71	292.906	226.256	248.659	220.57	224.941	286.435	233.196
P0DOY2;P0DOY3	P0DOY2;P0DOY3	IGLC2;IGLC3	Immunoglobulin lambda constant 2;Immunoglobulin lambda constant 3	95.0936	1094.02	89.0577	NaN	NaN	52.3124	84.4754	123.952	61.46	61.1814	NaN	77.3924	NaN	NaN	NaN	NaN	NaN	NaN	NaN	NaN	NaN	NaN	89.1161	NaN	NaN	NaN	NaN	NaN	NaN	67.3338	NaN	NaN
P0DP23;P0DP24;P0DP25	P0DP23;P0DP24;P0DP25	CALM1;CALM2;CALM3	Calmodulin-1;Calmodulin-2;Calmodulin-3	474.074	485.385	309.5	348.044	501.442	402.035	270.753	367.564	384.167	396.812	415.571	410.777	407.486	354.735	404.008	389.71	385.321	391.352	375.943	355.347	423.76	362.251	450.974	432.641	367.86	381.696	392.607	370.571	379.248	431.725	557.775	367.526
P0DPB6	P0DPB6	POLR1D	DNA-directed RNA polymerases I and III subunit RPAC2	64.1685	61.2168	58.6037	56.5743	52.6242	54.9514	64.3215	61.241	52.0441	57.7388	56.9507	65.5817	59.7208	53.9575	46.361	51.6083	53.3872	55.8175	52.9721	59.2718	43.6037	54.2304	35.1017	54.7244	54.4506	47.9154	58.9697	59.0743	53.232	50.2553	59.0389	50.8527
P10155	P10155	RO60	60 kDa SS-A/Ro ribonucleoprotein	173.272	165.009	180.6	185.919	144.167	167.988	194.864	185.97	207.299	174.125	202.221	156.195	150.42	197.275	175.098	184.145	168.334	190.508	149.99	202.6	159.082	169.401	174.498	159.439	174.637	162.881	167.205	167.543	168.587	162.177	109.814	184.55
P10253	P10253	GAA	Lysosomal alpha-glucosidase	82.362	94.1256	112.59	121.869	101.831	99.4126	101.788	109.62	108.965	156.878	112.393	152.592	149.368	159.315	102.077	111.282	133.359	125.15	114.177	116.633	92.548	133.9	130.679	109.875	141.034	144.715	111.569	112.703	109.839	107.067	87.8343	100.611
P10301	P10301	RRAS	Ras-related protein R-Ras	132.653	132.257	108.672	119.43	172.047	104.764	109.677	100.873	153.132	223.458	174.297	236.921	215.972	137.786	174.636	161.2	222.011	163.162	163.136	165.356	166.479	227.87	229.446	175.095	217.144	212.146	162.692	167.012	167.77	176.441	208.636	169.559
P10321	P10321	HLA-C	HLA class I histocompatibility antigen, C alpha chain	NaN	NaN	42.422	72.7107	NaN	58.2426	49.484	45.016	47.6412	70.4957	45.8657	89.4152	67.7035	86.8005	59.3581	66.7561	NaN	41.7656	71.1454	83.5118	NaN	81.7397	51.6611	40.9662	44.3781	70.3622	33.4052	62.6439	61.2544	73.3744	57.72	63.628
P10398	P10398	ARAF	Serine/threonine-protein kinase A-Raf	100.157	64.3906	128.473	84.49	102.494	111.203	89.7238	125.763	69.8789	76.651	63.8169	83.9927	117.638	51.7046	73.1388	61.8402	46.9946	66.4784	70.6324	48.392	57.6156	58.5234	21.0456	70.2038	65.9908	66.337	63.4824	64.3271	47.9522	62.7226	69.4636	53.026
P10412	P10412	H1-4	Histone H1.4	863.844	474.986	270.909	369.395	334.342	427.994	514.97	394.77	1106.15	835.019	994.307	757.057	720.182	914.291	393.198	406.445	465.614	498.412	415.006	685.848	746.727	846.633	840.233	858.851	533.249	963.948	498.079	330.202	345.919	1033.42	262.906	374.041
P10515	P10515	DLAT	Dihydrolipoyllysine-residue acetyltransferase component of pyruvate dehydrogenase complex, mitochondrial	105.134	91.3597	91.3769	91.1264	80.7997	97.9761	66.4785	73.3021	101.27	124.476	106.044	135.317	135.659	93.0978	89.522	85.7971	126.771	142.517	115.666	100.715	126.219	152.42	154.93	119.877	136.473	136.867	90.3383	97.4778	84.1676	106.047	136.601	82.6639
P10586	P10586	PTPRF	Receptor-type tyrosine-protein phosphatase F	7.2228	NaN	2.8015	17.2692	NaN	4.30559	NaN	5.57938	15.5494	11.1202	15.6453	16.4303	9.99709	18.8538	23.4572	15.0244	12.4025	13.5963	16.4854	6.86052	29.8656	23.7822	15.3951	21.1789	18.6056	13.7551	17.6757	7.30003	10.6499	20.9523	NaN	NaN
P10599	P10599	TXN	Thioredoxin	1288.91	1402.51	1104.31	1280.59	1560.91	1128.22	1097.27	1308.83	1094.22	629.433	1002.11	748.847	841.787	1356.11	1009.91	898.75	493.392	848.345	896.461	898.122	983.509	443.58	669.294	958.239	501.784	742.007	926.137	995.948	1003.52	833.853	995.995	908.624
P10606	P10606	COX5B	Cytochrome c oxidase subunit 5B, mitochondrial	307.057	307.594	317.638	275.555	247.946	219.789	160.645	187.78	453.389	490.811	482.807	537.391	565.911	490.583	464.461	418.862	581.356	486.05	478.866	486.759	466.274	560.731	539.554	486.709	493.006	465.929	473.136	453.819	438.031	456.49	450.289	432.848
P10619	P10619	CTSA	Lysosomal protective protein	108.181	114.766	142.437	161.497	131.876	143.953	117.609	123.648	107.359	77.2327	84.073	83.0691	74.5744	146.969	116.03	110.743	74.1621	109.622	102.048	104.506	111.959	79.3885	71.9192	113.268	73.5484	82.8687	107.246	106.759	96.9905	92.0533	97.9038	85.3835
P10620	P10620	MGST1	Microsomal glutathione S-transferase 1	NaN	80.9915	91.7863	38.4718	1135.26	68.6377	24.0116	245.934	49.3513	134.13	45.4021	148.161	233.796	65.8381	40.5384	25.5194	221.458	42.7954	44.9768	36.71	33.6171	151.099	210.839	34.1225	117.589	137.175	49.4786	45.8029	24.6978	41.3568	171.812	45.229
P10643	P10643	C7	Complement component C7	NaN	NaN	NaN	3.66229	NaN	NaN	4.96926	NaN	NaN	NaN	NaN	NaN	NaN	5.93425	NaN	NaN	11.5216	NaN	NaN	NaN	NaN	NaN	7.94834	NaN	NaN	NaN	NaN	NaN	NaN	NaN	NaN	NaN
P10644	P10644	PRKAR1A	cAMP-dependent protein kinase type I-alpha regulatory subunit	242.938	233.32	216.703	233.901	246.871	251.692	238.202	234.999	220.069	202.519	225.724	203.844	210.746	220.394	230.749	210.416	197.425	202.336	207.991	198.725	251.58	197.054	204.641	213	192.462	192.215	219.462	216.869	221.7	211.959	226.53	212.729
P10646	P10646	TFPI	Tissue factor pathway inhibitor	NaN	NaN	75.8906	50.8614	103.245	52.34	71.0213	71.4	34.4071	134.732	80.8009	98.7406	100.101	68.1197	53.9218	66.4501	127.634	99.9772	80.7765	99.0952	31.8204	141.333	106.503	59.111	153.997	127.781	68.1215	99.3526	96.9508	79.3955	56.3087	85.0392
P10720	P10720	PF4V1	Platelet factor 4 variant	221.204	246.578	299.03	547.786	213.453	236.968	496.492	348.442	72.8533	37.9526	55.5671	34.2233	51.348	180.558	49.7948	25.7564	34.802	38.3929	29.6622	47.4209	39.9055	46.3457	30.8171	34.4365	58.6982	60.4767	45.4718	57.842	51.0741	44.7284	53.6665	47.4317
P10746	P10746	UROS	Uroporphyrinogen-III synthase	20.6061	12.989	21.6374	23.4691	34.4978	26.8948	34.4162	51.2516	24.606	25.2287	26.0927	16.1492	29.4179	32.9119	51.6842	32.0191	20.8579	33.8795	23.5502	34.4765	30.5127	18.9135	35.4542	39.0765	22.9314	20.4291	28.1679	41.4452	33.6227	29.1717	6.97362	36.5769
P10768	P10768	ESD	S-formylglutathione hydrolase	88.8161	118.507	108.986	114.328	116.007	98.2772	105.045	117.67	146.583	124.892	144.547	102.72	95.8254	174.021	176.82	168.454	130.888	130.861	129.709	140.386	147.317	122.272	122.114	154.286	119.929	106.379	116.605	119.594	131.147	113.57	126.49	137.086
P10809	P10809	HSPD1	60 kDa heat shock protein, mitochondrial	191.687	179.152	175.606	177.766	183.967	171.886	147.429	154.712	205.538	244.629	193.696	236.628	261.03	273.587	172.31	172.09	251.209	197.801	179.657	183.214	195.965	247.022	216.708	203.323	235.384	247.124	188.68	175.852	164.193	183.714	293.969	162.627
P10909	P10909	CLU	Clusterin	114.532	130.835	136.053	133.022	106.962	141.16	149.258	139.226	170.566	181.733	170.94	192.554	184.937	181.949	177.759	169.621	187.69	168.332	164.507	193.491	176.927	209.039	213.613	196.134	216.688	205.209	172.9	166.652	176.559	162.842	171.341	156.324
P11021	P11021	HSPA5	Endoplasmic reticulum chaperone BiP	397.018	422.112	431.965	448.142	416.744	409.469	407.787	416.528	303.828	365.286	299.422	351.585	376.48	432.518	291.898	272.643	356.547	289.235	285.994	288.047	314.32	373.304	352.505	306.837	361.216	397.157	297.635	310.348	287.285	302.561	356.12	292.236
P11047	P11047	LAMC1	Laminin subunit gamma-1	209.91	195.475	197.017	189.129	224.716	177.634	162.924	185.218	85.8926	117.156	88.7855	110.122	111.329	89.6808	89.3095	85.3584	107.138	78.6705	82.513	88.7615	86.269	105.281	104.116	87.9013	102.714	110.296	107.241	105.546	91.5587	109.3	97.3936	114.069
P11117	P11117	ACP2	Lysosomal acid phosphatase	NaN	NaN	86.6704	92.9892	NaN	NaN	98.5773	134.548	79.245	498.833	44.4575	486.51	493.657	36.2242	214.397	318.03	478.99	NaN	36.8896	NaN	NaN	508.725	484.033	80.1344	586.724	509.969	32.5249	NaN	48.8438	41.9111	631.185	56.1071
P11137	P11137	MAP2	Microtubule-associated protein 2	NaN	NaN	NaN	30.9467	NaN	NaN	57.2447	44.8015	95.1043	147.466	82.9995	157.567	128.54	80.3637	67.0528	99.5396	133.314	86.1609	71.3874	75.1446	86.9599	154.8	146.896	126.195	116.281	130.124	67.7988	98.3177	69.0277	55.5976	45.8086	65.4112
P11142	P11142	HSPA8	Heat shock cognate 71 kDa protein	338.497	332.712	349.434	329.401	344.934	325.101	333.846	322.367	276.642	277.313	269.965	241.189	267.209	375.806	271.327	302.907	278.066	295.877	307.174	300.878	300.236	281.62	235.188	270.188	274.153	318.253	273.264	249.625	242.527	252.249	307.123	250.067
P11169	P11169	SLC2A3	Solute carrier family 2, facilitated glucose transporter member 3	56.3028	53.1586	34.251	65.7219	NaN	37.1759	44.5221	48.3831	90.3968	38.2765	74.5156	32.2557	26.9203	55.057	71.7045	75.5732	32.7343	70.3679	60.0501	75.6495	71.1017	25.0945	20.5075	49.6374	24.8138	11.9732	62.5192	57.2827	60.3107	49.3757	NaN	63.4768
P11171	P11171	EPB41	Protein 4.1	75.2585	62.9993	49.0464	45.8821	41.6879	47.528	62.0157	47.0029	104.551	67.6839	106.666	78.8513	68.4515	113.036	102.113	95.7399	82.736	103.287	90.2194	100.93	86.4908	68.1495	55.5076	85.955	76.0627	58.5056	84.287	98.9741	82.9227	90.5258	97.4709	98.5618
P11172	P11172	UMPS	Uridine 5'-monophosphate synthase	103.179	106.133	104.526	83.0868	104.081	103.204	101.288	83.4185	117.15	87.6786	104.06	87.4018	87.7762	115.532	120.989	103.437	94.6434	117.54	132.295	108.814	118.746	98.6747	95.1779	120.238	94.5377	98.2892	101.42	106.213	94.1365	107.527	74.3957	102.967
P11177	P11177	PDHB	Pyruvate dehydrogenase E1 component subunit beta, mitochondrial	119.953	148.923	137.842	168.972	148.177	138.485	115.317	121.163	198.446	137.361	207.085	155.276	151.658	309.857	181.988	162.452	131.247	199.304	191.453	187.929	197.224	132.007	138.223	225.176	123.247	139.647	195.02	184.44	170.587	196.975	155.202	177.758
P11182	P11182	DBT	Lipoamide acyltransferase component of branched-chain alpha-keto acid dehydrogenase complex, mitochondrial	105.353	60.6156	69.3425	90.6364	56.1901	75.8002	49.6173	68.4586	102.295	123.66	109.059	108.92	113.299	132.088	105.646	85.5087	98.2421	88.1193	85.8142	91.8606	73.7181	94.4509	88.8381	81.5788	108.882	115.103	86.8492	101.521	85.8389	101.478	113.304	91.8032
P11216	P11216	PYGB	Glycogen phosphorylase, brain form	135.208	115.562	128.411	129.139	129.868	131.256	125.317	131.52	133.012	135.817	130.671	130.219	133.819	122.411	129.81	126.978	128.248	126.646	127.118	121.629	129.36	123.554	133.543	120.748	125.657	132.478	132.122	128.843	129.589	128.159	132.092	126.569
P11217	P11217	PYGM	Glycogen phosphorylase, muscle form	171.349	101.337	52.0712	NaN	NaN	41.5185	NaN	51.4763	NaN	NaN	NaN	40.2455	50.4977	34.7987	43.5729	40.816	34.1863	NaN	NaN	NaN	102.83	31.9363	182.051	56.58	34.4311	28.0703	50.7362	NaN	32.1585	34.0478	264.127	27.5083
P11233	P11233	RALA	Ras-related protein Ral-A	112.115	97.0501	149.968	163.663	106.781	111.865	174.682	127.036	227.229	182.957	145.476	252.801	297.381	187.678	157.438	159.648	231.815	142.345	163.138	152.544	156.134	233.005	255.371	150.115	195.151	176.539	157.196	160.084	161.579	183.946	215.229	172.648
P11234	P11234	RALB	Ras-related protein Ral-B	90.6903	77.6885	79.4654	71.7214	78.787	63.7256	69.4742	64.2919	106.766	141.02	103.838	178.204	167.304	79.7962	118.25	112.37	135.073	118.718	62.3746	76.1012	89.1852	133.843	141.729	76.402	124.276	138.134	94.8645	97.402	110.047	108.994	135.924	118.245
P11274	P11274	BCR	Breakpoint cluster region protein	84.7263	59.1356	66.6149	67.5479	77.0011	66.2753	64.1728	58.6409	68.5749	68.2644	80.9136	64.0786	61.3138	76.0092	64.3268	70.6728	54.9576	66.0766	66.2559	71.8281	65.9075	64.119	70.8214	72.3698	67.761	70.4691	62.1797	71.9579	75.1185	68.1831	60.6837	75.3637
P11279	P11279	LAMP1	Lysosome-associated membrane glycoprotein 1	738.865	965.788	1307.8	1964.38	1070.68	935.352	732.524	1060.38	889.535	450.847	737.676	416.852	453.936	1423.63	774.748	606.556	447.127	499.667	854.897	751.232	758.493	395.756	327.256	793.096	319.914	346.504	708.992	719.773	619.679	667.957	287.797	538.991
P11308	P11308	ERG	Transcriptional regulator ERG	110.331	132.489	123.438	123.761	103.228	140.947	135.83	120.893	112.432	117.704	108.709	122.207	112.567	98.7741	116.388	111.248	116.275	135.599	114.796	118.49	107.397	116.637	121.291	102.589	109.771	111.672	109.297	104.367	123.609	107.684	128.97	116.065
P11310	P11310	ACADM	Medium-chain specific acyl-CoA dehydrogenase, mitochondrial	110.584	121.332	118.475	159.707	139.689	119.155	104.678	91.4455	117.299	115.356	114.057	123.508	131.604	122.616	82.8001	91.835	138.219	116.707	106.015	108.471	107.806	143.144	106.979	107.159	114.432	117.674	106.742	102.236	94.3027	122.541	111.514	92.8293
P11387	P11387	TOP1	DNA topoisomerase 1	67.7147	73.2686	67.1169	64.0812	73.8448	59.1043	78.4304	82.2796	130.886	322.027	148.984	262.146	251.379	106.866	110.251	107.772	247.386	98.5563	107.325	104.537	122.808	268.373	253.794	100.163	232.342	296.391	122.016	99.868	110.071	150.241	165.08	120.282
P11388	P11388	TOP2A	DNA topoisomerase 2-alpha	NaN	8.05461	NaN	NaN	7.57169	NaN	10.6016	8.25599	14.0716	56.0539	14.0695	26.6566	36.8351	10.9508	8.98808	9.47817	29.3884	14.8031	17.4051	10.5846	13.4841	38.0833	48.3074	12.5994	25.1683	43.5004	NaN	18.6274	1.52783	26.4423	NaN	13.7452
P11413	P11413	G6PD	Glucose-6-phosphate 1-dehydrogenase	123.53	117.431	128.195	131.472	138.263	124.756	122.39	117.753	183.97	113.543	165.198	114.838	115.215	217.521	165.344	154.666	107.253	192.007	175.353	166.863	175.457	108.06	96.3087	164.125	118.214	116.836	175.697	168.636	168.526	167.535	105.959	157.238
P11441	P11441	UBL4A	Ubiquitin-like protein 4A	282.912	302.386	266.286	272.837	223.686	291.824	349.598	297.737	281.786	264.933	315.216	289.902	239.225	331.19	334.221	305.935	303.841	405.753	331.413	349.756	428.697	302.976	347.839	354.178	270.355	279.415	331.7	292.379	325.7	296.051	147.866	341.84
P11498	P11498	PC	Pyruvate carboxylase, mitochondrial	16.5408	19.2997	41.6699	38.1047	NaN	31.5693	37.5714	37.7552	63.934	86.7034	51.8737	78.3052	86.3708	75.877	52.3706	48.2249	81.8426	56.2716	56.7127	55.7594	91.047	86.8728	86.9204	55.8282	77.4489	89.7429	55.0519	55.9375	57.1323	67.3248	52.723	53.9977
P11586	P11586	MTHFD1	C-1-tetrahydrofolate synthase, cytoplasmic	193.146	202.169	177.267	176.929	201.145	180.007	175.48	176.433	177.617	172.923	187.587	167.101	171.926	180.088	188.829	194.571	157.865	173.264	180.142	169.034	196.657	157.122	154.013	176.406	160.218	163.318	174.118	174.538	171.713	184.094	167.214	175.689
P11717	P11717	IGF2R	Cation-independent mannose-6-phosphate receptor	60.1602	61.9013	62.0237	67.1298	58.1132	61.7917	52.5451	62.8913	59.2181	81.2162	60.0674	75.694	76.9021	52.3081	58.7978	53.2063	72.6404	56.5148	56.4329	57.6816	54.9417	73.344	95.5134	51.2325	72.8182	80.7363	54.7503	55.4866	55.4258	65.1889	49.7643	60.9742
P11766	P11766	ADH5	Alcohol dehydrogenase class-3	192.522	179.889	177.418	158.383	171.281	159.715	166.202	197.949	190.841	156.941	160.315	149.419	138.991	185.242	170.192	165.319	136.458	152.338	156.804	172.975	149.733	112.125	119.717	136.728	144.07	149.54	155.727	155.636	158.393	142.505	160.174	156.104
P11802	P11802	CDK4	Cyclin-dependent kinase 4	72.1318	36.8546	74.6849	72.9061	62.5563	63.8489	77.7164	78.7755	68.041	63.9729	60.9042	67.5718	55.1854	62.9787	57.7565	57.8374	52.5846	84.3772	74.1931	55.6533	93.012	55.0511	58.6996	77.8488	51.3616	51.9147	67.2027	65.3068	51.7474	64.2885	35.0869	56.2296
P11908	P11908	PRPS2	Ribose-phosphate pyrophosphokinase 2	154.263	153.009	131.036	133.82	206.558	148.658	110.4	158.637	165.616	182.699	175.799	152.826	165.306	212.79	144.759	159.065	179.815	131.239	171.81	145.846	182.533	176.437	176.849	160.364	183.265	160.899	143.243	154.888	142.075	165.058	179.125	171.721
P11940	P11940	PABPC1	Polyadenylate-binding protein 1	181.622	177.9	171.153	176.433	198.315	182.056	175.601	169.896	150.812	139.699	144.441	145.156	153.399	181.465	144.287	138.972	128.651	142.186	145.69	141.458	151.875	134.896	137.097	149.674	138.214	136.286	135.313	140.589	139.958	135.678	187.517	139.343
P12004	P12004	PCNA	Proliferating cell nuclear antigen	332.204	377.907	288.891	296.775	353.955	334.287	235.602	276.842	220.545	285.298	237.623	247.953	257.385	288.734	211.575	220.558	267.881	224.369	258.144	214.156	220.678	271.853	243.107	233.098	314.029	297.612	202.823	210.106	205.313	204.694	304.836	181.551
P12074	P12074	COX6A1	Cytochrome c oxidase subunit 6A1, mitochondrial	NaN	494.566	816.41	734.98	NaN	505.6	571.142	688.68	1087.28	846.083	804.517	884.055	769.821	976.188	1061.54	683.416	569.05	679.733	719.01	775.477	602.663	670.554	192.983	958.68	480.768	666.911	867.991	755.389	876.071	1051.17	1192.55	750.274
P12081	P12081	HARS1	Histidine--tRNA ligase, cytoplasmic	159.939	143.462	180.435	182.532	163.982	171.017	177.349	169.423	179.951	154.396	177.924	157.658	162.956	216.228	163.729	162.668	155.139	159.496	178.32	161.07	149.638	155.7	140.74	149.859	168.886	160.967	166.579	171.316	159.375	159.987	142.189	149.219
P12109	P12109	COL6A1	Collagen alpha-1(VI) chain	55.9505	97.1257	98.3142	43.1077	NaN	94.7035	60.3584	52.3709	NaN	6.2026	NaN	NaN	5.83071	12.4666	NaN	NaN	NaN	NaN	NaN	NaN	NaN	NaN	NaN	4.78029	NaN	NaN	NaN	NaN	NaN	NaN	NaN	NaN
P12235	P12235	SLC25A4	ADP/ATP translocase 1	NaN	NaN	11.4427	9.08678	NaN	14.0299	5.31311	4.56178	120.797	81.5627	108.924	66.6068	64.712	84.564	98.596	85.2381	68.9316	98.4132	103.468	113.318	111.444	72.9474	30.7654	105.196	66.8514	52.1068	75.2575	88.2733	70.9544	106.484	96.0237	74.4956
P12236	P12236	SLC25A6	ADP/ATP translocase 3	108.908	171.656	86.5393	73.6033	80.0504	61.4177	39.6434	34.1853	142.573	164.368	140.797	123.218	169.024	238.985	96.5621	112.793	148.042	118.208	120.534	117.864	126.038	142.118	156.592	122.847	141.954	185.962	95.7483	97.3743	91.5888	105.718	183.154	77.3612
P12259	P12259	F5	Coagulation factor V	179.498	76.0838	111.028	60.1745	239.527	271.372	209.979	141.418	99.8237	67.8853	39.5077	53.4975	58.1796	59.8768	NaN	48.6254	58.7583	NaN	40.3701	36.4174	19.5423	58.7005	48.8199	NaN	46.8804	49.3303	38.8988	39.1361	36.1106	34.1966	59.304	40.4621
P12268	P12268	IMPDH2	Inosine-5'-monophosphate dehydrogenase 2	163.244	169.538	202.643	200.789	161.144	196.056	193.332	189.925	210.454	149.695	188.545	175.189	166.025	235.982	175.671	177.771	165.036	176.102	191.352	178.723	192.639	161.398	157.66	186.841	149.097	158.881	186.726	189.021	198.588	182.682	177.897	176.553
P12270	P12270	TPR	Nucleoprotein TPR	105.89	113.874	111.425	116.38	119.493	113.274	113.592	112.089	109.214	103.387	101.784	103.612	107.064	112.224	104.322	100.822	110.059	106.473	103.878	105.211	99.5005	106.58	107.269	101.704	105.162	102.79	101.448	100.356	98.1415	97.9429	105.277	98.935
P12429	P12429	ANXA3	Annexin A3	180.109	175.388	193.018	201.675	163.561	197.827	183.332	195.311	211.581	196.114	202.326	196.007	195.635	234.144	210.469	205.911	193.723	198.51	191.271	204.749	203.97	186.924	148.823	196.048	182.922	201.685	204.073	202.454	206.467	197.394	153.366	187.702
P12694	P12694	BCKDHA	2-oxoisovalerate dehydrogenase subunit alpha, mitochondrial	44.2026	120.381	50.2535	110.093	69.877	NaN	77.0651	86.2045	87.1345	88.8954	116.092	85.4871	85.6962	188.884	117.964	87.5001	78.2776	132.526	131.232	125.305	78.049	70.5005	78.1471	137.416	74.1475	92.1883	115.961	129.022	129.691	105.569	84.0297	86.5035
P12814	P12814	ACTN1	Alpha-actinin-1	256.265	248.282	282.898	265.945	256.159	271.381	274.984	279.711	229.307	192.295	219.759	183.327	193.19	254.996	227.155	238.041	189.385	234.589	210.774	224.563	204.746	184.91	181.903	206.793	197.368	205.345	224.992	218.747	222.287	203.738	222.3	207.076
P12821	P12821	ACE	Angiotensin-converting enzyme	156.637	181.494	136.675	151.825	185.496	155.815	121.79	140.596	305.064	101.742	292.488	78.065	81.2242	305.869	296.759	282.127	78.645	262.495	259.841	283.978	331.039	82.4838	86.7753	306.788	88.0473	85.1642	270.284	276.729	277.933	289.752	87.5308	250.859
P12829	P12829	MYL4	Myosin light chain 4	234.491	196.442	19.2254	8.75855	398.198	441.011	215.179	13.9591	5.50971	NaN	15.3306	8.64328	82.2924	336.184	NaN	NaN	10.0071	15.0766	66.4429	10.5682	NaN	16.2911	NaN	47.2886	14.5972	13.3093	49.0408	36.5509	NaN	19.4997	NaN	NaN
P12882	P12882	MYH1	Myosin-1	NaN	NaN	NaN	38.9757	NaN	NaN	16.5553	NaN	35.5816	NaN	NaN	NaN	NaN	NaN	NaN	NaN	NaN	NaN	30.208	27.5319	21.5354	NaN	29.028	14.3677	NaN	NaN	NaN	27.4465	32.9144	NaN	NaN	NaN
P12931	P12931	SRC	Proto-oncogene tyrosine-protein kinase Src	166.763	70.3464	121.882	129.518	88.114	113.165	111.851	98.8872	112.253	111.421	98.156	130.005	138.676	119.216	111.059	96.7176	130.361	106.223	92.3848	107.217	98.683	119.675	111.919	95.3898	125.208	125.044	104.821	97.6087	104.134	103.496	119.349	89.8389
P12955	P12955	PEPD	Xaa-Pro dipeptidase	166.624	120.666	124.723	136.133	145.117	141.802	123.916	126.593	130.932	96.5461	124.426	88.6221	89.4514	125.677	123.294	107.106	91.0279	116.227	81.3168	127.62	119.87	86.3884	73.496	113.177	118.064	112.011	116.164	115.746	110.688	103.751	78.8286	108.614
P12956	P12956	XRCC6	X-ray repair cross-complementing protein 6	205.015	201.474	218.023	195.477	188.551	215.691	208.293	211.727	192.945	169.365	179.236	164.612	181.648	188.291	169.034	163.312	161.627	168.951	176.234	168.666	174.171	161.398	170.374	155.612	168.027	177.709	175.488	177.901	175.742	188.875	159.6	163.935
P13010	P13010	XRCC5	X-ray repair cross-complementing protein 5	206.18	191.432	170.011	179.767	187.07	159.507	189.084	188.697	213.752	183.566	207.446	185.71	199.417	214.253	198.753	199.108	190.483	225.025	198.477	208.886	201.131	189.808	178.733	209.024	187.709	196.686	213.209	209.167	208.731	194.359	200.113	196.608
P13073	P13073	COX4I1	Cytochrome c oxidase subunit 4 isoform 1, mitochondrial	229.36	202.268	176.294	136.458	148.977	122.743	75.1499	93.5399	302.037	446.757	318.867	424.216	405.329	324.125	266.349	249.582	410.729	305.751	335.773	314.578	287.861	407.603	530.068	292.324	438.121	434.575	271.549	278.234	273.295	323.539	386.462	280.548
P13473	P13473	LAMP2	Lysosome-associated membrane glycoprotein 2	145.321	220.107	211.442	139.873	96.1375	97.6725	83.1961	139.058	100.04	95.9943	75.0199	144.795	199.807	184.954	31.1161	54.7552	20.8568	NaN	5.50418	32.6216	33.2208	12.9747	25.8217	35.2375	73.6743	85.5695	67.4815	102.053	73.8621	80.6675	108.192	63.1751
P13489	P13489	RNH1	Ribonuclease inhibitor	275.314	221.98	243.462	226.48	266.032	211.764	229.795	242.874	298.785	172.908	289.907	184.533	189.113	328.836	310.522	299.185	186.896	301.01	280.56	317.872	313.314	163.428	192.235	297.578	153.267	160.748	278.179	290.242	287.838	265.87	208.985	259.895
P13598	P13598	ICAM2	Intercellular adhesion molecule 2	112.061	147.647	252.561	180.874	145.511	163.82	148.102	129.992	188.541	70.9745	128.358	65.2306	80.8583	362.002	151.683	145.455	57.1405	104.268	121.028	161.068	130.334	49.5501	47.9214	142.56	60.7986	71.7583	168.409	190.799	177.266	167.848	72.674	116.029
P13639	P13639	EEF2	Elongation factor 2	312.292	326.97	303.839	262.819	298.644	260.915	274.182	264.058	257.823	333.096	249.876	326.54	353.554	274.909	247.17	252.987	309.123	250.54	252.219	234.609	250.786	312.587	313.845	238.386	333.46	376.205	243.545	246.779	247.712	233.976	348.886	223.928
P13645	P13645	KRT10	Keratin, type I cytoskeletal 10	498.901	100.008	114.123	92.4931	170.185	294.13	94.8135	251.774	37.3538	27.6631	76.3632	40.0727	239.088	37.8767	10.0941	65.348	61.4573	30.4671	31.3129	39.301	9.58295	8.54278	32.8425	104.31	416.188	155.706	51.4506	9.35697	19.7796	246.283	16.3833	31.6612
P13667	P13667	PDIA4	Protein disulfide-isomerase A4	194.96	183.658	203.212	200.918	181.995	194.68	165.814	195.078	146.39	172.022	143.886	161.523	168.604	184.64	130.178	132.683	163.366	141.585	134.807	141.999	144.057	162.223	166.022	144.075	166.065	175.207	138.645	152.326	138.859	150.621	162.346	143.091
P13674	P13674	P4HA1	Prolyl 4-hydroxylase subunit alpha-1	70.6335	63.2079	82.086	77.0031	81.0275	83.6698	84.8935	86.4473	52.9059	84.5954	53.7547	83.2681	90.6735	58.6738	45.6495	38.3859	78.6678	50.2313	44.6542	50.8541	48.7948	92.4759	87.7094	41.467	81.595	83.8804	56.8021	57.3523	55.4275	61.6931	83.8615	55.5927
P13693	P13693	TPT1	Translationally-controlled tumor protein	445.378	391.115	395.604	380.249	485.801	444.845	387.749	348.518	362.717	389.317	367.052	389.658	385.473	324.426	355.719	353.461	393.523	365.996	375.486	357.805	364.455	389.855	344.933	353.909	390.726	373.118	372.645	357.873	348.33	390.174	423.828	330.4
P13716	P13716	ALAD	Delta-aminolevulinic acid dehydratase	252.135	212.615	235.138	258.657	312.179	261.02	224.768	231.388	218.528	186.919	227.573	202.052	192.081	170.204	211.059	189.666	201.277	273.832	251.341	232.43	208.347	211.462	216.876	203.668	205.699	191.506	214.398	222.81	221.677	212.775	187.999	209.809
P13747	P13747	HLA-E	HLA class I histocompatibility antigen, alpha chain E	NaN	NaN	23.2361	6.41384	NaN	NaN	25.7748	29.9867	22.7232	27.7603	4.10112	9.65073	18.2936	NaN	28.3174	37.0138	61.1997	NaN	NaN	NaN	NaN	37.0167	61.1424	NaN	61.1848	58.8463	NaN	NaN	13.0349	8.0078	87.4434	17.8867
P13797	P13797	PLS3	Plastin-3	125.618	119.986	133.88	139.92	123.178	128.807	126.275	130.814	148.624	102.257	131.466	109.962	107.375	197.842	137.735	125.925	101.371	138.201	133.713	134.875	132.814	94.6787	89.7812	125.483	108.762	116.597	133.288	134.209	135.924	126.425	112.798	126.785
P13798	P13798	APEH	Acylamino-acid-releasing enzyme	113.347	118.817	113.266	123.084	151.268	119.929	101.954	136.401	101.889	124.334	82.9841	121.778	129.189	112.396	100.201	92.1769	121.508	99.0708	76.2624	89.2659	79.241	126.379	127.441	83.7894	124.597	137.807	91.817	82.2502	95.1516	93.0567	131.654	96.2292
P13804	P13804	ETFA	Electron transfer flavoprotein subunit alpha, mitochondrial	177.378	159.43	188.984	197.882	196.38	155.615	150.184	162.823	207.904	151.614	163.999	165.862	183.603	320.902	156.129	156.528	159.183	211.963	197.574	172.567	250.626	156.076	145.07	208.742	162.373	202.299	173.248	169.624	149.752	157.523	156.038	137.416
P13807	P13807	GYS1	Glycogen [starch] synthase, muscle	111.606	93.0985	63.0774	54.4072	122.333	80.1243	63.9402	66.5147	56.3029	111.905	91.4016	107.017	77.1003	84.1538	89.3369	93.0285	135.257	74.5055	77.6726	98.7991	64.4513	118.013	87.5648	73.9155	118.331	93.3142	59.1871	70.4733	83.027	66.7212	130.803	84.8183
P13861	P13861	PRKAR2A	cAMP-dependent protein kinase type II-alpha regulatory subunit	109.012	117.908	129.898	124.643	116.007	128.139	126.614	120.724	137.115	100.254	152.187	99.9557	109.107	179.983	145.099	147.318	117.49	144.907	144.386	146.266	139.613	116.305	91.7049	148.76	108.968	111.028	144.663	150.038	147.377	143.397	102.339	140.25
P13984	P13984	GTF2F2	General transcription factor IIF subunit 2	330.703	315.209	146.599	111.801	163.522	156.732	146.526	123.904	123.414	153.625	122.308	158.221	155.211	126.423	133.234	149.326	111.903	100.767	95.2277	117.707	149.478	112.207	184.18	131.14	120.359	125.608	123.586	135.944	121.395	136.532	144.772	132.327
P13987	P13987	CD59	CD59 glycoprotein	259.155	134.301	167.366	125.074	125.771	95.3273	35.3252	94.5247	422.568	204.466	433.337	137.662	131.009	917.89	421.701	332.916	115.524	390.628	678.073	611.095	487.622	118.817	115.266	499.938	106.963	114.68	363.417	347.656	290.609	262.18	88.7045	248.015
P13995	P13995	MTHFD2	Bifunctional methylenetetrahydrofolate dehydrogenase/cyclohydrolase, mitochondrial	209.991	189.555	200.629	182.234	116.426	201.997	186.458	144.624	195.824	193.497	151.118	254.382	266.198	196.051	193.457	151.307	180.186	140.6	134.097	169.503	141.903	200.749	196.706	138.188	216.246	245.624	163.064	187.126	162.967	200.249	305.873	196.553
P14174	P14174	MIF	Macrophage migration inhibitory factor	1626.94	1683.23	1573.57	1917.12	1729.04	1132.17	1070.04	1604.52	688.394	522.784	535.695	346.044	511.952	911.788	635.797	516.421	405.816	299.517	761.406	592.725	603.458	457.579	534.144	712.614	303.657	418.764	723.022	733.739	486.181	567.969	291.968	561.187
P14209	P14209	CD99	CD99 antigen	170.654	164.617	195.292	186.071	207.938	199.925	172.869	219.158	174.578	133.731	168.482	137.252	147.709	214.72	157.322	177.127	113.361	140.538	152.132	170.196	191.214	103.931	116.064	177.565	104.856	127.387	166.789	153.456	144.115	140.822	122.148	164.987
P14314	P14314	PRKCSH	Glucosidase 2 subunit beta	334.181	350.865	353.824	391.85	323.394	355.145	336.745	345.991	283.891	327.289	294.197	310.985	342.277	378.309	266.297	245.202	318.608	280.997	280.733	288.142	294.48	313.184	320.501	280.128	297.048	304.65	291.58	298.762	269.686	260.625	294.265	270.899
P14317	P14317	HCLS1	Hematopoietic lineage cell-specific protein	142.416	135.379	156.139	165.524	140.535	138.427	150.99	174.401	163.211	118.351	158.286	116.965	115.692	203.83	158.73	160.729	123.055	174.975	167.417	151.141	168.913	108.604	114.88	166.892	106.865	106.805	158.575	157.024	154.059	141.117	97.3435	146.046
P14324	P14324	FDPS	Farnesyl pyrophosphate synthase	191.93	155.965	164.717	143.207	170.187	148.898	156.731	170.236	226.775	119.123	205.201	124.225	145.171	216.834	199.308	192.831	111.811	212.883	172.698	204.033	161.679	97.3435	134.127	146.152	111.185	124.925	206.022	213.34	216.821	195.026	118.099	206.824
P14406	P14406	COX7A2	Cytochrome c oxidase subunit 7A2, mitochondrial	247.018	348.535	540.915	539.444	366.124	353.159	175.5	215.62	509.895	277.024	500.368	281.553	285.927	1338.34	363.567	334.539	262.503	476.178	539.162	447.634	431.215	222.762	162.911	450.669	213.131	207.848	325.075	332.779	304.768	268.733	197.319	242.575
P14543	P14543	NID1	Nidogen-1	246.767	229.57	325.336	264.324	213.651	254.938	234.338	276.51	82.0005	68.7231	85.6312	50.2762	78.609	90.5055	91.0831	79.7679	68.7785	87.4862	72.9767	85.365	82.271	78.5622	85.4751	83.9452	75.5803	77.4069	96.2798	96.1558	90.3105	101.402	79.8936	116.18
P14550	P14550	AKR1A1	Aldo-keto reductase family 1 member A1	216.345	217.999	215.118	218.439	211.985	204.057	230.577	231.106	252.627	200.184	256.872	194.406	179.242	260.554	242.258	248.379	205.981	268.045	268.049	246.879	240.491	198.177	194.587	265.66	180.551	205.169	249.096	259.085	243.347	245.544	200.54	245.301
P14618	P14618	PKM	Pyruvate kinase PKM	491.174	536.862	427.567	410.932	492.032	393.478	403.718	437.38	416.736	387.181	395.605	348.089	366.656	524.542	422.991	421.796	364.452	400.509	404.417	383.275	394.316	364.034	345.351	385.787	363.473	379.463	407.493	381.633	408.452	392.838	421.747	374.701
P14625	P14625	HSP90B1	Endoplasmin	303.559	281.047	276.755	247.198	281.023	263.42	225.141	234.578	181.89	394.152	187.827	348.557	358.536	229.735	184.662	181.574	339.583	198.768	176.769	185.713	176.392	355.432	336.109	185.096	395.921	424.954	185.615	183.441	184.318	188.466	355.322	184.147
P14649	P14649	MYL6B	Myosin light chain 6B	136.087	204.027	277.187	252.721	172.4	267.054	179.547	185.081	128.679	99.9182	151.957	96.0093	98.9634	271.922	88.7049	103.045	112.336	152.04	167.202	126.796	86.3372	72.9774	61.3258	104.166	50.3185	94.3262	127.542	124.092	106.116	111.674	37.2272	86.8561
P14678;P63162	P14678;P63162	SNRPB;SNRPN	Small nuclear ribonucleoprotein-associated proteins B and B';Small nuclear ribonucleoprotein-associated protein N	220.685	233.984	368.418	347.877	230.219	282.782	227.569	224.869	226.264	213.955	237.27	225.148	229.979	377.598	199.033	220.666	235.443	243.227	249.862	268.923	157.476	248.109	190.895	196.363	251.679	270.518	225.572	216.126	215.332	206.788	115.686	183.261
P14735	P14735	IDE	Insulin-degrading enzyme	122.735	147.375	135.811	133.376	168.174	128.18	137.069	140.772	128.461	159.816	142.606	169.172	155.207	117.314	144.816	127.938	171.962	162.96	158.284	152.177	137.335	174.78	167.872	148.726	153.669	147.627	125.391	148.187	130.827	122.046	158.43	146.685
P14854	P14854	COX6B1	Cytochrome c oxidase subunit 6B1	NaN	68.5321	13.9735	8.92076	NaN	NaN	17.1927	29.2439	14.5541	204.528	NaN	229.501	223.701	NaN	142.75	247.16	365.217	NaN	7.49081	5.82505	NaN	409.555	553.299	77.9045	410.661	284.014	NaN	NaN	3.757	NaN	411.137	31.8369
P14859	P14859	POU2F1	POU domain, class 2, transcription factor 1	16.844	19.3833	30.5581	39.5387	NaN	36.8624	46.4362	25.9705	36.2323	42.1063	32.1733	42.7897	23.8742	36.5406	44.6402	42.5418	35.6087	41.4257	45.3156	34.72	33.0934	46.2879	46.9996	48.1909	36.5427	44.7028	38.9353	48.9334	35.5091	42.5669	14.1695	30.4821
P14866	P14866	HNRNPL	Heterogeneous nuclear ribonucleoprotein L	104.065	140.695	116.107	99.5885	132.902	104.223	107.087	117.527	97.0259	107.538	102.135	107.47	128.363	106.485	101.74	113.206	115.043	117.854	101.737	101.031	84.4624	109.346	99.8151	98.5951	115.132	116.751	100.353	97.8882	98.2202	86.3189	105.529	91.6784
P14868	P14868	DARS1	Aspartate--tRNA ligase, cytoplasmic	144.998	134.818	134.989	135.03	120.596	130.278	132.799	135.268	140.096	131.396	132.533	134.282	136.268	138.402	139.625	129.676	128.218	123.318	131.37	132.974	142.61	136.814	131.629	124.219	130.362	134.705	131.069	139.622	140.363	142.914	107.957	136.188
P14923	P14923	JUP	Junction plakoglobin	71.2755	57.9304	77.1837	74.9419	76.0202	65.4032	76.9769	74.7386	77.338	87.2086	82.8245	82.9237	79.2646	92.0271	84.8457	93.2156	89.977	93.6763	90.6054	93.7325	89.0086	85.7685	74.7726	86.6622	78.4775	83.1751	87.2409	90.0253	85.4219	91.1734	65.2418	94.4105
P14927	P14927	UQCRB	Cytochrome b-c1 complex subunit 7	266.792	239.429	218.159	207.393	189.37	205.635	163.713	197.683	193.099	282.535	200.807	283.333	262.429	189.659	186.99	177.97	264.558	170.125	174.529	176.422	179.178	258.375	234.673	189.179	303.277	277.589	178.086	171.577	170.731	206.061	273.796	176.824
P15090	P15090	FABP4	Fatty acid-binding protein, adipocyte	237.554	180.262	189.982	191.278	185.445	215.995	172.899	199.758	168.678	195.776	133.007	199.146	187.615	139.087	116.901	108.775	152.503	98.2211	89.7128	121.665	98.9546	143.128	144.31	108.368	163.482	164.234	120.491	113.457	115.357	137.483	109.781	117.084
P15121	P15121	AKR1B1	Aldo-keto reductase family 1 member B1	161.83	145.395	167.26	166.044	146.392	161.352	152.361	158.643	190.948	248.038	169.938	266.472	279.067	186.023	175.274	193.381	234.1	123.459	122.729	136.788	130.984	207.214	185.731	157.049	240.254	251.25	168.913	156.639	171.902	170.781	274.65	153.637
P15144	P15144	ANPEP	Aminopeptidase N	268.32	252.278	274.795	261.769	272.67	236.415	188.537	240.186	140.657	145.896	136.698	134.692	139.216	175.343	121.221	120.499	126.247	117.968	135.865	140.654	121.677	124.018	142.356	141.464	127.644	143.968	126.531	127.72	122.128	124.536	152.185	118.667
P15151	P15151	PVR	Poliovirus receptor	91.7124	90.9363	105.403	91.3107	87.4489	95.4606	78.0683	92.8272	105.644	196.053	80.1182	183.402	219.245	77	92.623	86.5781	200.613	82.6463	85.5423	84.6001	99.9258	179.731	119.629	88.4145	209.041	196.574	86.5458	76.4006	84.7794	87.6706	176.968	65.6869
P15153	P15153	RAC2	Ras-related C3 botulinum toxin substrate 2	261.231	331.794	354.832	284.028	299.64	266.484	228.748	221.317	302.055	341.72	307.97	315.566	344.671	730.115	283.286	266	300.23	253.35	327.788	306.19	356.643	301.093	318.685	320.933	320.004	339.416	286.044	267.646	260.77	263.801	314.637	266.737
P15170	P15170	GSPT1	Eukaryotic peptide chain release factor GTP-binding subunit ERF3A	206.43	173.846	202.403	188.834	211.043	191.497	173.219	184.052	180.725	174.529	176.493	173.954	172.704	221.59	172.473	163.528	149.011	156.876	177.368	155.931	149.378	155.368	148.616	161.529	162.265	172.19	160.388	165.477	164.17	154.248	161.079	152.565
P15289	P15289	ARSA	Arylsulfatase A	127.365	110.396	96.2304	77.958	109.135	82.4083	63.8251	74.1639	78.2992	61.6728	79.212	71.6915	80.657	92.9387	46.2795	59.7749	74.4176	93.5666	67.4703	66.5852	137.478	67.6115	108.075	92.6919	54.6336	56.1984	63.2115	69.4027	54.3123	63.2083	119.481	47.4215
P15311	P15311	EZR	Ezrin	155.99	178.759	179.293	161.281	204.458	166.877	153.523	157.092	156.698	117.992	141.494	125.477	150.572	187.286	151.549	152.281	111.992	118.177	131.953	135.938	141.682	114.394	102.871	136.068	131.904	140.932	135.458	138.061	137.516	135.252	137.288	122.559
P15336	P15336	ATF2	Cyclic AMP-dependent transcription factor ATF-2	NaN	49.0881	33.9641	27.8717	NaN	48.5729	58.4047	41.6014	39.9864	26.8053	34.7259	47.8309	36.6469	41.9851	55.5602	57.7217	20.7633	49.5732	43.4495	42.4478	55.531	30.1888	42.2935	50.0951	32.9831	30.3661	60.1424	54.1483	54.3803	33.15	NaN	46.5076
P15374	P15374	UCHL3	Ubiquitin carboxyl-terminal hydrolase isozyme L3	238.116	238.575	236.407	247.021	227.634	222.305	222.814	243.234	253.805	326.277	238.364	275.881	281.46	215.989	248.031	257.864	307.89	220.45	238.243	234.117	216.393	316.267	227.63	212.743	285.781	291.772	244.041	229.783	235.785	255.918	200.67	251.472
P15531	P15531	NME1	Nucleoside diphosphate kinase A	384.582	394.283	429.208	399.314	386.002	447.624	438.217	432.141	339.332	328.271	326.986	348.029	339.241	303.863	333.29	308.17	328.973	302.854	323.744	300.535	255.156	335.18	353.851	278.685	299.025	321.81	327.555	315.546	327.258	338.447	271.123	302.915
P15559	P15559	NQO1	NAD(P)H dehydrogenase [quinone] 1	229.367	195.729	173.412	145.179	208.648	185.724	173.636	182.744	134.67	245.228	152.729	251.486	227.736	104.618	173.113	169.403	208.219	179.548	146.017	147.2	145.754	203.964	207.103	126.612	231.455	232.692	163.408	150.227	165.021	140.839	278.774	165.772
P15586	P15586	GNS	N-acetylglucosamine-6-sulfatase	116.969	137.086	124.375	117.948	146.043	130.642	116.964	121.945	112.807	150.958	106.43	135.613	131.421	130.274	104.386	111.048	151.564	126.009	113.937	113.508	99.4499	148.026	117.557	105.509	142.858	156.107	114.286	114.35	91.0201	103.961	148.027	94.0493
P15848	P15848	ARSB	Arylsulfatase B	100.209	48.7504	95.2441	95.7871	49.7319	74.9359	85.7927	101.303	78.3701	105.364	62.9667	110.263	105.018	44.5393	91.3337	62.3847	104.723	85.295	85.6979	79.3005	60.6776	112.671	93.5278	36.6265	96.0889	91.0216	25.2931	72.2119	85.0706	67.7924	32.6201	29.7408
P15880	P15880	RPS2	40S ribosomal protein S2	89.9229	117.161	82.7617	56.5767	107.97	62.4686	67.872	60.137	62.6971	167.607	82.2914	130.344	151.75	92.2466	50.8976	66.3887	89.7339	79.1586	70.512	60.0695	54.0444	140.001	139.268	57.3077	150.432	257.05	58.388	56.3719	54.0084	85.0801	130.244	59.0816
P15884	P15884	TCF4	Transcription factor 4	212.755	218.847	99.6565	93.9473	139.671	103.153	134.368	102.972	57.247	98.505	76.3746	98.1669	87.6461	72.2945	60.8125	80.5952	71.1655	60.3348	54.2967	66.5364	91.1751	80.2482	88.7472	72.0489	65.6311	77.578	73.6593	55.2385	78.6793	85.6895	61.9038	113.753
P15927	P15927	RPA2	Replication protein A 32 kDa subunit	161.324	130.064	168.483	170.301	165.759	178.787	147.247	147.585	143.488	86.259	154.238	102.468	105.5	145.234	140.332	136.025	102.761	107.828	112.561	107.689	108.349	97.7628	79.2485	118.882	96.9853	93.1842	124.166	122.733	119.942	128.321	162.177	113.08
P15954	P15954	COX7C	Cytochrome c oxidase subunit 7C, mitochondrial	95.7243	107.988	105.78	111.066	102.119	103.453	63.5735	74.6264	248.064	308.285	276.837	292.469	301.567	364.755	203.727	208.146	256.884	235.674	227.584	272.392	260.643	234.999	229.283	232.76	173.816	153.554	202.249	177.821	166.836	179.516	438.334	155.638
P16035	P16035	TIMP2	Metalloproteinase inhibitor 2	65.0126	28.2751	52.2519	53.2059	62.8455	34.1762	56.3908	51.229	32.9355	62.6636	36.5216	46.7378	52.2079	48.7681	31.2239	31.4302	58.2537	41.7262	43.8176	51.5428	26.4323	61.0976	46.1309	34.0349	44.9982	52.1522	44.3725	44.2279	26.784	33.2845	17.0277	45.6378
P16070	P16070	CD44	CD44 antigen	242.249	291.988	326.486	259.307	265.382	245.787	199.032	177.607	145.767	169.996	141.478	183.699	186.263	148.393	145.149	128.952	178.731	123.397	152.919	129.792	132.007	174.738	181.023	149.144	172.539	162.662	136.649	136.851	134.654	131.962	209.786	110.474
P16083	P16083	NQO2	Ribosyldihydronicotinamide dehydrogenase [quinone]	64.5621	42.1123	67.115	60.9537	35.2441	68.4546	64.8055	69.6991	53.0912	183.748	47.9842	185.653	201.562	45.831	40.8001	41.0063	216.781	45.2079	44.471	43.3036	46.8622	204.761	172.293	30.6169	202.271	192.186	45.0255	35.63	43.6067	44.1828	150.966	40.7737
P16104	P16104	H2AX	Histone H2AX	580.061	513.2	191.839	200.897	416.049	277.934	204.63	162.433	362.329	683.723	511.405	483.114	287.611	183.144	514.305	436.281	375.693	134.93	199.755	356.189	208.52	407.053	217.666	252.096	725.25	670.918	207.744	165.337	234.236	327.744	484.037	394.369
P16109	P16109	SELP	P-selectin	87.499	77.2008	90.6909	91.4671	84.7852	97.5804	89.1507	92.5062	139.97	23.4325	147.186	21.6529	13.6512	151.656	166.931	147.661	17.5802	133.96	124.26	167.187	158.14	20.4867	19.4315	156.842	16.2046	13.6742	137.321	141.096	127.553	127.622	29.11	138.898
P16144	P16144	ITGB4	Integrin beta-4	125.372	77.1323	86.5065	85.5771	103.303	93.8134	85.494	83.5357	98.5565	28.6147	118.751	30.3648	32.233	106.269	116.021	113.967	27.9586	104.255	122.359	127.1	107.1	30.7089	30.2274	130.343	29.6962	34.8688	111.125	103.489	105.485	94.3404	20.4301	87.0075
P16152	P16152	CBR1	Carbonyl reductase [NADPH] 1	213.554	209.381	208.301	206.027	212.376	219.624	224.857	217.677	160.302	298.923	176.466	279.792	262.75	197.468	180.866	186.503	271.74	174.092	179.895	196.74	142.477	280.303	288.369	170.917	301.368	292.61	148.594	151.845	156.827	153.55	287.799	170.608
P16219	P16219	ACADS	Short-chain specific acyl-CoA dehydrogenase, mitochondrial	118.717	132.45	122.435	125.815	124.624	130.61	112.761	115.533	123.56	90.0815	109.915	89.9018	94.1541	129.64	110.472	95.3539	93.2191	134.745	136.944	132.86	125.189	117.161	88.4536	124.137	87.4753	89.2476	106.472	108.096	108.477	114.636	69.3221	107.641
P16220	P16220	CREB1	Cyclic AMP-responsive element-binding protein 1	277.89	305.564	234.131	242.461	308.139	283.211	291.958	262.539	216.912	193.502	210.596	180.783	172.378	204.906	238.376	219.517	189.171	270.926	202.838	201.766	261.292	172.756	193.485	216.7	171.161	148.284	199.926	187.977	194.977	180.749	93.8929	168.099
P16278	P16278	GLB1	Beta-galactosidase	157.955	145.774	162.613	186.241	125.686	152.876	160.962	159.249	165.387	116.654	160.086	116.959	126.838	202.496	156.984	147.57	130.265	183.791	156.532	171.869	168.04	121.115	131.529	170.306	109.677	112.911	164.598	171.019	163.094	152.687	69.4441	131.98
P16284	P16284	PECAM1	Platelet endothelial cell adhesion molecule	185.325	176.089	196.678	196.629	197.787	182.69	166.067	168.562	323.703	220.673	312.122	221.085	256.608	421.646	296.581	305.696	221.671	254.656	260.159	314.951	331.672	222.955	201.691	327.979	230.267	237.994	318.99	311.098	299.925	297.807	250.532	278.7
P16333	P16333	NCK1	Cytoplasmic protein NCK1	63.6525	73.6219	71.6476	66.4362	84.4843	56.5942	75.4372	58.0568	82.238	75.4486	88.9797	70.1575	78.6706	62.0403	83.1925	93.6521	81.3168	99.7248	85.3719	85.6218	82.1301	81.0487	78.0211	92.4808	88.9227	77.338	74.1449	80.1078	77.5478	85.8059	79.0546	93.2456
P16383	P16383	GCFC2	Intron Large complex component GCFC2	NaN	NaN	11.509	11.4831	NaN	6.52298	2.90549	8.90751	6.88122	4.98817	6.87466	10.6335	11.1179	5.43319	10.7723	7.62157	5.9246	11.7869	13.3002	12.4965	8.81533	5.58411	14.1721	15.5431	12.6586	4.97119	10.9741	8.04053	10.8085	12.0238	3.20857	5.97344
P16401	P16401	H1-5	Histone H1.5	91.3863	103.736	44.7479	46.3857	60.5811	58.8377	72.6682	57.8139	148.08	233.941	267.202	236.758	241	145.461	76.9164	85.6335	139.491	97.3715	118.295	142.912	150.7	390.703	257.072	151.607	342.168	631.968	91.4016	50.1025	53.5916	290.118	142.774	61.2748
P16402	P16402	H1-3	Histone H1.3	122.905	114.345	56.5308	53.0514	72.4753	65.967	59.718	47.6965	101.449	186.376	232.361	207.83	201.547	117.581	68.8409	82.6766	123.717	76.1827	113.007	119.689	142.356	312.979	244.092	142.97	271.188	522.061	83.8226	36.254	39.3478	234.907	144.451	61.2123
P16403	P16403	H1-2	Histone H1.2	1041.6	641.239	400.652	439.882	594.133	617.09	653.521	665.753	1025.81	1437.15	1086.15	1191.42	1125.9	970.513	401.09	579.186	691.112	577.361	509.366	784.258	758.054	1203.86	1289.91	906.843	847.804	1251	553.036	321.624	400.7	851.093	359.288	410.264
P16415	P16415	ZNF823	Zinc finger protein 823	104.85	NaN	181.462	139.886	52.4455	158.243	106.462	106.663	177.734	45.0734	155.576	43.4305	50.7418	278.239	158.97	132.63	36.0288	131.433	195.504	159.098	174.436	42.4843	64.1704	161.064	41.1868	32.1514	126.27	154.027	119.273	127.386	37.0208	112.366
P16435	P16435	POR	NADPH--cytochrome P450 reductase	38.6722	58.4933	38.0725	44.7542	77.953	36.8801	40.24	41.4416	67.6836	80.1644	71.594	76.664	93.61	73.9819	65.6103	67.4618	77.4985	69.4476	70.4138	60.1221	70.7209	79.7038	70.6939	58.0011	70.9187	88.8718	69.407	62.5856	68.7835	76.5014	77.3436	63.2753
P16615	P16615	ATP2A2	Sarcoplasmic/endoplasmic reticulum calcium ATPase 2	146.958	113.09	99.4832	105.775	118.797	104.264	97.3481	92.3715	188.567	371.508	212.683	364.468	355.138	196.441	195.941	178.724	292.4	157.235	184.337	188.289	180.498	289.209	321.052	166.467	329.37	336.262	196.873	189.05	198.269	225.809	355.511	203.814
P16885	P16885	PLCG2	1-phosphatidylinositol 4,5-bisphosphate phosphodiesterase gamma-2	NaN	127.366	101.215	102.712	100.311	111.42	130.649	101.724	59.4651	104.962	75.1832	117.536	118.355	36.0097	76.6611	79.7714	45.5801	26.7395	26.914	45.082	40.8024	44.8963	35.2736	29.2536	77.741	76.0968	49.7155	47.3438	63.4441	59.4261	55.8918	56.6552
P16930	P16930	FAH	Fumarylacetoacetase	103.008	41.0533	40.1381	38.5258	64.9033	37.0936	39.1908	31.073	40.7718	81.5188	39.7805	76.1038	70.0667	35.7697	42.3856	36.2305	70.9345	32.6272	33.8005	36.2857	33.5363	70.5392	90.4778	30.524	74.216	84.0458	36.147	42.2922	40.2922	31.4652	54.3826	31.6387
P16949	P16949	STMN1	Stathmin	351.977	377.762	384.361	406.789	359.532	438.597	416.161	343.358	304.46	227.142	279.316	237.39	244.698	342.788	233.682	260.433	292.722	275.58	310.915	256.265	318.678	289.977	156.306	311.262	246.454	240.897	263.769	244.405	241.145	246.164	279.178	226.845
P16989	P16989	YBX3	Y-box-binding protein 3	420.97	515.537	488.776	501.056	315.598	511.554	505.909	433.806	443.608	535.039	428.798	558.568	572.013	383.868	411.154	471.883	701.756	439.398	475.571	398.054	396.954	683.797	528.141	370.726	630.193	554.137	402.758	420.911	398.122	444.34	610.016	436.453
P17050	P17050	NAGA	Alpha-N-acetylgalactosaminidase	49.9303	62.7685	95.548	124.251	71.2395	82.4376	77.4549	70.2117	101.166	41.5127	84.6618	35.5257	42.0247	177.035	66.1833	72.4564	43.7405	108.113	106.457	88.9362	70.9238	47.4729	55.6058	81.7519	43.2021	40.0737	67.017	83.6117	70.7896	57.5586	29.1347	52.6178
P17096	P17096	HMGA1	High mobility group protein HMG-I/HMG-Y	687.044	511.085	626.419	554.476	556.416	649.705	660.075	567.448	807.059	1044.83	679.521	1006.1	1005.17	676.395	772.292	834.628	1046.86	737.782	715.059	663.87	821.372	1013.09	1051.96	605.356	974.997	1042.59	706.178	695.088	738.704	767.507	792.773	785.026
P17174	P17174	GOT1	Aspartate aminotransferase, cytoplasmic	109.173	86.6489	95.6715	92.7986	107.212	85.8099	79.7601	86.7068	90.3547	115.073	81.4734	107.398	103.827	94.5301	81.2839	86.2799	127.883	92.8986	82.4308	84.7154	81.8498	135.48	113.314	80.7568	120.837	112.916	73.071	77.3185	75.329	78.5647	102.721	72.7823
P17252	P17252	PRKCA	Protein kinase C alpha type	91.5657	76.5905	65.4748	88.6505	90.3887	71.6363	71.1597	67.8907	109.811	143.998	107.699	152.144	153.393	113.32	115.775	109.65	152.2	105.755	110.39	118.76	122.74	165.837	153.789	110.35	158.005	147.099	123.495	121.782	111.227	116.224	185.504	113.796
P17301	P17301	ITGA2	Integrin alpha-2	94.2385	88.3261	120.646	102.564	103.725	92.9125	63.4372	75.9239	105.553	123.36	103.016	103.544	108.836	126.405	101.172	94.5873	100.548	91.9809	99.7518	111.921	96.8301	101.091	118.9	113.644	114.96	117.19	101.404	100.745	91.8542	96.7257	126.21	91.505
P17302	P17302	GJA1	Gap junction alpha-1 protein	28.4973	31.4321	13.3789	10.9236	NaN	NaN	25.4273	17.9746	NaN	87.6335	35.2873	80.9177	91.3204	21.9	NaN	13.6116	66.5488	37.5596	23.8767	37.6923	5.44735	46.9186	48.1097	20.3868	68.7322	63.7538	21.4244	18.7753	24.1642	7.81808	NaN	32.4767
P17480	P17480	UBTF	Nucleolar transcription factor 1	52.651	66.2457	51.1479	79.9831	76.3482	55.3937	61.2141	72.5449	119.09	112.344	108.486	113.758	115.282	116.252	122.194	118.496	121.03	133.046	117.819	118.699	112.064	126.719	107.072	106.97	107.412	119.468	113.359	118.954	114.44	118.245	100.089	111.592
P17544	P17544	ATF7	Cyclic AMP-dependent transcription factor ATF-7	67.0478	50.6826	49.9724	69.0968	24.2662	50.8453	67.4922	68.0881	71.1134	44.7172	51.9407	42.2018	32.0401	66.7052	80.2132	61.707	53.026	67.7254	60.688	68.2796	60.4024	39.7086	33.5055	64.1285	48.9348	42.827	63.2281	59.2607	64.6078	67.3718	31.0026	52.1295
P17568	P17568	NDUFB7	NADH dehydrogenase [ubiquinone] 1 beta subcomplex subunit 7	61.0295	81.0275	41.2813	49.808	127.016	40.9525	38.9695	36.7595	112.536	114.65	116.558	95.7655	93.0102	128.884	104.228	128.655	119.257	125.216	111.604	118.347	134.861	115.634	97.3468	147.139	107.199	75.0564	103.223	90.7855	106.031	107.841	119.848	107.374
P17612	P17612	PRKACA	cAMP-dependent protein kinase catalytic subunit alpha	NaN	61.0046	96.5333	119.868	100.589	82.5202	92.4419	96.6198	101.8	93.2781	114.938	96.2843	80.0539	107.434	135.868	137.173	88.0622	117.013	112.174	129.647	96.5018	95.0926	80.5505	125.938	67.0601	76.7217	105.1	106.335	115.325	115.932	37.5579	116.193
P17655	P17655	CAPN2	Calpain-2 catalytic subunit	169.519	158.012	166.958	167.212	197.783	171.781	156.974	170.369	172.094	122.247	163.055	118.127	135.436	211.197	165.121	153.395	101.923	126.726	123.471	136.409	138.096	97.4752	99.8213	140.046	124.769	131.852	154.861	150.948	150.043	150.661	132.316	145.753
P17661	P17661	DES	Desmin	559.032	217.727	600.315	832.945	343.458	782.427	423.789	536.439	647.265	437.203	630.812	523.778	174.27	420.796	295.925	257.557	354.039	457.356	562.928	299.61	222.762	197.948	125.756	298.032	98.1557	152.678	317.439	340.456	467.886	519.852	NaN	361.469
P17812	P17812	CTPS1	CTP synthase 1	82.2407	105.621	96.016	93.0799	68.2163	103.461	87.5857	96.6145	102.694	144.631	106.044	140.638	157.41	104.555	100.952	97.2699	119.985	82.8533	92.9134	87.1315	63.7604	114.392	99.6123	69.6095	135.028	144.951	108.428	112.482	104.339	104.282	113.962	94.7355
P17813	P17813	ENG	Endoglin	100.273	105.259	147.086	146.475	117.284	127.447	95.9342	101.502	130.71	163.661	126.472	161.662	214.955	151.785	99.6363	101.883	156.781	96.7435	91.0728	110.042	89.8903	151.106	161.153	100.187	185.281	176.623	129.755	128.053	129.267	125.115	128.56	126.783
P17844	P17844	DDX5	Probable ATP-dependent RNA helicase DDX5	290.295	304.159	327.057	334.342	289.924	311.671	288.65	293.611	271.424	192.351	243.239	209.041	234.707	317.539	231.069	221.217	203.646	223.106	276.459	206.972	238.571	211.854	203.818	219.043	199.726	208.188	244.426	236.045	224.964	247.308	180.251	217.968
P17858	P17858	PFKL	ATP-dependent 6-phosphofructokinase, liver type	109.236	91.6484	99.5228	100.764	110.316	92.0485	89.664	99.5776	96.1567	92.2574	94.1948	93.2603	84.9318	96.9015	95.9589	101.502	74.7977	89.9465	91.8952	90.1098	86.194	77.9445	80.6262	89.0824	85.1644	88.236	89.5155	88.0909	89.4894	85.4971	93.3497	93.7604
P17900	P17900	GM2A	Ganglioside GM2 activator	42.7834	60.987	67.1513	59.3139	NaN	85.6059	98.6822	45.6893	160.763	130.683	62.347	123.708	77.0314	67.7262	152.995	176.146	62.972	83.7035	81.2486	51.0607	72.4502	61.5113	18.3863	33.9991	97.4873	125.382	31.6013	34.1346	51.2649	58.408	167.333	51.5685
P17931	P17931	LGALS3	Galectin-3	83.7614	129.371	164.619	91.913	69.4378	139.555	123.196	89.6918	72.1136	53.5153	64.0576	42.0018	33.9316	257.346	56.5844	67.946	41.6371	138.449	77.8259	78.4359	62.1867	40.9406	25.3568	57.0591	39.7594	60.8813	72.7807	59.2582	66.9728	45.0686	20.3731	52.8425
P17980	P17980	PSMC3	26S proteasome regulatory subunit 6A	152.988	163.547	162.126	146.199	141.011	150.341	156.046	155.358	146.084	129.891	135.917	133.748	140.855	177.435	129.847	139.489	147.878	174.549	160.075	149.024	162.786	154.597	153.893	157.687	125.909	124.516	140.332	139.732	138.888	136.34	133.532	135.634
P17987	P17987	TCP1	T-complex protein 1 subunit alpha	125.313	137.103	137.943	121.798	133.769	144.618	120.94	130.258	123.307	135.481	123.869	136.386	134.929	166.788	114.23	113.058	119.742	115.572	117.085	113.623	121.928	121.327	107.344	107.877	139.101	148.748	119.363	118.979	110.289	118.645	146.896	106.442
P18031	P18031	PTPN1	Tyrosine-protein phosphatase non-receptor type 1	70.3774	64.6443	58.7318	71.8901	68.835	59.226	64.0219	67.0175	87.4639	209.003	99.2918	210.788	198.803	93.1581	95.6302	90.6937	194.294	96.234	98.7331	99.996	86.7413	195.388	197.107	83.9479	192.32	201.117	92.3235	96.7428	89.5264	100.205	189.255	94.1409
P18074	P18074	ERCC2	General transcription and DNA repair factor IIH helicase subunit XPD	128.489	88.2157	76.6263	96.6007	63.2668	76.9647	83.0767	95.2906	106.828	94.9658	101.008	107.495	113.714	75.0572	93.0974	89.5734	132.368	110.345	109.32	119.708	114.144	104.802	123.48	105.759	94.7148	106.595	108.115	110.475	113.865	103.586	76.843	82.6265
P18077	P18077	RPL35A	60S ribosomal protein L35a	281.378	276.033	258.587	202.955	390.453	270.201	249.571	222.035	270.352	751.375	327.499	492.313	544.657	291.422	198.504	213.735	370.071	222.8	258.006	230.985	202.72	511.714	541.719	232.822	515.378	704.166	235.361	187.042	202.753	299.531	505.529	218.004
P18084	P18084	ITGB5	Integrin beta-5	4.25158	10.1686	21.0954	30.5035	44.9486	18.8378	18.7518	23.9556	12.5365	13.5951	10.1609	21.9306	26.1994	14.1695	6.12681	6.61563	10.3944	NaN	1.90758	5.84341	NaN	7.1062	2.85999	2.86085	10.8313	25.3397	15.3225	12.4329	8.33182	16.4881	11.9475	8.61115
P18085	P18085	ARF4	ADP-ribosylation factor 4	137.449	138.187	129.656	118.557	139.382	98.6651	94.538	135.001	106.787	134.674	108.224	137.421	185.252	67.9076	97.5947	108.266	140.504	89.4168	72.2542	68.2469	57.5048	130.237	132.208	60.4886	123.088	138.6	92.055	93.6265	97.6731	86.243	190.483	99.1577
P18124	P18124	RPL7	60S ribosomal protein L7	125.377	174.585	167.021	173.281	133.804	163.344	159.826	156.954	328.365	481.498	359.16	409.928	445.977	346.657	264.786	299.558	314.146	270.388	278.665	274.382	270.5	456.602	436.644	252.36	414.852	532.974	272.918	248.331	278.533	409.397	323.561	266.018
P18206	P18206	VCL	Vinculin	238.98	236.708	258.967	259.457	241.631	263.678	262.081	247.793	258.526	244.287	240.019	236.064	260.445	303.126	244.069	245.226	245.266	193.867	252.91	241.665	231.538	251.06	232.101	242.708	243.344	266.875	238.586	235.984	236.906	232.568	237.789	223.2
P18433	P18433	PTPRA	Receptor-type tyrosine-protein phosphatase alpha	13.178	26.3738	28.3971	23.3351	24.8084	22.586	19.863	24.6319	34.8905	18.174	18.4135	22.0591	29.3403	16.0366	21.7672	13.6959	11.2194	21.0355	25.8774	16.1713	10.5429	11.9688	27.3566	24.1143	16.4532	17.7241	19.0966	21.375	20.5365	23.8385	23.0892	13.0133
P18440	P18440	NAT1	Arylamine N-acetyltransferase 1	139.501	150.271	212.247	208.864	279.169	232.107	204.14	192.95	111.051	130.452	148.641	149.483	176.087	175.053	106.399	131.732	112.15	120.638	113.783	121.308	81.5592	126.607	129.946	105.954	154.828	173.19	149.195	132.083	115.492	134.846	170.612	124.843
P18583	P18583	SON	Protein SON	109.933	117.924	111.257	112.15	128.167	130.173	115.992	106.248	107	119.15	114.144	101.45	114.53	87.1626	113.299	109.933	116.023	117.896	111.636	107.556	101.163	100.595	102.725	107.82	112.734	111.921	108.809	101.121	109.789	100.858	120.797	101.476
P18615	P18615	NELFE	Negative elongation factor E	47.9508	72.1148	54.1446	59.6551	86.0495	55.2326	60.2305	58.3031	54.1822	45.1681	52.7769	47.9854	53.0126	52.1284	59.8542	53.7794	48.4421	57.6529	57.3047	54.588	55.881	48.3313	41.722	51.4474	42.3521	44.5289	48.3156	55.7038	56.2169	50.6438	45.4226	51.0471
P18621	P18621	RPL17	60S ribosomal protein L17	91.4794	128.833	117.469	92.0829	124.285	120.867	115.7	106.015	263.699	708.054	331.09	525.21	513.408	221.122	192.014	225.022	415.048	228.292	213.65	199.844	206.842	600.986	493.975	172.867	564.433	819.61	206.714	169.597	185.874	367.81	466.99	217.184
P18669	P18669	PGAM1	Phosphoglycerate mutase 1	295.44	299.664	261.502	241.073	268.866	252.646	256.923	262.019	221.639	304.517	231.222	303.027	280.076	226.186	238.624	272.976	284.28	233.178	220.62	217.325	189.167	280.08	264.357	193.596	298.252	341.442	244.489	232.915	231.344	221.536	324.298	235.6
P18754	P18754	RCC1	Regulator of chromosome condensation	113.526	104.856	89.7131	99.0104	125.162	88.7111	85.855	89.7231	124.264	124.943	102.566	121.635	115.471	105.648	112.232	119.016	117.268	108.298	105.111	113.188	110.28	117.824	112.479	104.538	121.171	115.426	103.3	103.567	110.034	106.227	111.721	98.8514
P18858	P18858	LIG1	DNA ligase 1	41.0838	24.6115	20.5313	28.9994	NaN	47.6198	17.0108	49.4597	26.2416	41.2198	12.377	49.2046	54.2008	15.6187	20.0138	23.398	41.7712	36.4041	19.8263	18.7384	NaN	43.0202	10.6179	8.56604	41.6982	48.8932	21.5984	25.37	22.2879	23.7765	29.7276	24.5734
P18859	P18859	ATP5PF	ATP synthase-coupling factor 6, mitochondrial	217.549	215.958	217.478	227.713	200.827	233.07	237.638	235.178	240.878	223.456	244.088	251.636	256.785	224.739	216.586	245.079	253.651	280.241	220.603	252.966	227.365	259.308	288.918	230.975	220.997	228.641	225.499	252.509	235.178	227.516	339.22	246.663
P18887	P18887	XRCC1	DNA repair protein XRCC1	166.292	69.2051	61.2835	66.3589	92.6054	70.6862	71.9789	56.664	54.7999	34.3164	44.3824	40.1329	40.5375	52.5244	47.3558	39.2312	44.2945	44.8602	55.161	42.603	51.6923	45.4238	49.8526	47.1682	37.1388	43.3705	41.2415	45.3608	44.6704	47.4868	12.7543	32.1204
P19022	P19022	CDH2	Cadherin-2	89.1727	39.1888	32.6492	27.346	93.6956	33.5661	24.6385	23.759	40.5721	35.3909	35.6602	32.0995	54.2699	52.4169	34.3692	36.4055	40.9715	40.9263	46.733	28.2181	42.3598	43.5837	41.1324	44.8068	32.142	34.8525	22.61	36.4244	36.7122	37.9786	35.1429	22.4112
P19105	P19105	MYL12A	Myosin regulatory light chain 12A	282.79	223.037	234.636	241.795	279.888	249.551	206.128	269.474	270.669	230.792	255.812	233.81	263.229	226.57	217.429	223.517	243.127	240.364	254.735	228.138	245.47	210.798	215.942	233.254	216.14	225.714	257.806	239.234	239.674	274.557	283.789	234.705
P19174	P19174	PLCG1	1-phosphatidylinositol 4,5-bisphosphate phosphodiesterase gamma-1	97.6853	83.0179	87.7787	81.4184	74.4623	81.609	76.0401	78.1865	78.2181	80.0075	80.3506	84.1424	80.979	82.7771	79.804	87.6724	84.0828	80.7073	78.4355	82.1978	88.8966	84.2555	80.4516	74.1711	86.0695	81.5008	76.7964	76.8298	76.4575	76.957	77.1763	78.5773
P19338	P19338	NCL	Nucleolin	363.397	400.317	363.757	422.778	424.5	362.232	404.046	402.263	433.223	304.577	410.223	326.869	337.641	490.181	402.939	402.678	305.815	354.777	352.664	382.721	428.829	282.59	274.415	423.293	296.226	283.224	403.888	410.153	391.549	399.425	437.522	368.812
P19367	P19367	HK1	Hexokinase-1	77.232	72.087	73.3346	68.4766	77.4646	64.7461	55.9253	62.913	120.677	93.0756	124.787	101.372	110.041	197.494	119.17	117.247	77.8451	100.235	117.48	122.973	111.07	88.3471	82.6569	120.759	101.656	108.78	109.049	105.197	109.123	118.582	116.36	104.833
P19387	P19387	POLR2C	DNA-directed RNA polymerase II subunit RPB3	184.988	151.909	119.452	125.883	187.806	138.517	152.37	123.126	128.329	101.794	96.919	96.2243	95.6575	121.032	112.299	107.078	81.9559	63.757	68.6264	89.9674	77.9598	57.3478	76.1088	84.3647	72.0513	76.4452	83.4196	94.9755	96.2398	96.313	79.6994	72.1738
P19388	P19388	POLR2E	DNA-directed RNA polymerases I, II, and III subunit RPABC1	98.9147	128.249	95.2067	84.8948	94.1378	121.528	74.8152	81.9934	75.6723	132.751	103.974	123.096	121.342	65.932	84.6828	79.2515	152.852	85.3941	92.1171	73.97	60.9943	139.833	119.74	81.6563	155.571	130.222	84.1502	74.6923	80.157	91.8358	168.854	70.4311
P19404	P19404	NDUFV2	NADH dehydrogenase [ubiquinone] flavoprotein 2, mitochondrial	178.066	183.675	187.85	163.504	125.616	164.366	163.02	151.206	162.444	190.949	156.499	199.834	189.122	132.748	154.46	149.664	208.11	193.231	158.864	159.383	166.276	201.266	211.661	167.697	200.271	201.263	167.81	165.453	161.144	166.888	187.995	155.365
P19447	P19447	ERCC3	General transcription and DNA repair factor IIH helicase subunit XPB	91.9286	90.6288	72.1444	70.4711	91.6088	59.1295	80.641	59.5115	63.4991	112.055	89.0348	115.712	97.8927	54.8001	58.3639	76.5383	81.0369	44.3613	43.0148	53.2481	85.6165	104.746	65.6365	58.7187	106.721	123.499	53.8301	47.6358	48.1397	70.1439	99.193	71.1204
P19474	P19474	TRIM21	E3 ubiquitin-protein ligase TRIM21	207.483	124.969	109.833	101.722	182.827	125.149	108.684	111.273	117.419	57.5907	142.474	60.1551	63.6795	114.335	132.745	134.469	64.9315	148.293	150.624	129.893	148.969	66.9755	59.5666	125.654	63.0161	63.5028	116.885	121.975	103.109	116.824	55.8695	107.688
P19525	P19525	EIF2AK2	Interferon-induced, double-stranded RNA-activated protein kinase	118.062	118.189	97.2308	94.9998	131.752	104.964	97.733	92.3102	62.1782	72.8999	69.3586	59.1196	70.4132	67.0318	65.2208	64.566	50.632	60.7365	69.329	56.4999	67.4745	58.6569	67.3292	60.0965	58.0994	56.8488	71.1408	67.6791	63.3847	75.2101	60.7044	66.5482
P19532	P19532	TFE3	Transcription factor E3	65.5984	NaN	79.5575	68.395	NaN	105.632	113.31	99.7419	70.747	51.329	NaN	NaN	119.057	73.0898	97.8435	83.3919	92.3313	NaN	86.9171	100.872	90.723	NaN	67.8159	76.718	60.2866	84.9498	142.14	142.141	129.409	82.3223	NaN	136.136
P19623	P19623	SRM	Spermidine synthase	129.06	107.367	121.715	120.971	126.362	108.531	123.203	125.743	160.974	245.85	128.908	231.389	206.108	142.517	166.807	166.366	205.124	113.292	114.143	118.81	116.679	191.98	179.833	128.573	191.257	226.809	141.424	136.016	142.053	135.651	194.462	134.247
P19634	P19634	SLC9A1	Sodium/hydrogen exchanger 1	41.8214	42.4322	21.3701	34.4035	49.9485	22.4479	33.3656	22.6645	59.3614	98.0084	63.9613	89.3795	90.7212	45.4127	59.8699	71.0964	102.544	59.3204	51.7197	63.0387	65.4222	91.0117	85.6191	59.1745	89.9836	98.1581	63.1771	56.1542	58.2913	63.6704	90.1503	62.632
P19784	P19784	CSNK2A2	Casein kinase II subunit alpha'	78.3419	55.3277	77.5702	68.6889	49.007	60.5653	75.6213	48.942	100.265	67.4382	94.1707	58.188	64.4281	96.2957	73.2538	88.0526	55.65	73.1245	84.7327	90.0379	83.7251	58.4106	57.3788	66.7167	56.6644	64.7466	88.9802	84.7632	92.2121	80.1217	55.7334	80.9563
P19823	P19823	ITIH2	Inter-alpha-trypsin inhibitor heavy chain H2	2051.32	2242.5	662.297	294.788	2163.37	1054.59	693.823	479.649	50.501	23.9293	68.0163	46.5583	37.7562	78.6196	86.2907	112.001	29.7533	36.4121	21.3528	70.1565	48.7905	23.6157	24.0005	64.3375	36.9515	36.7474	55.5476	105.487	81.809	43.0586	66.25	62.9958
P19838	P19838	NFKB1	Nuclear factor NF-kappa-B p105 subunit	93.5472	84.4497	106.771	93.8219	76.1238	97.7926	88.6774	103.462	85.8771	62.4372	72.284	68.3864	67.1184	92.9582	68.9702	71.5187	59.3428	67.6645	78.8511	75.2282	73.1956	71.8301	59.0678	86.7989	56.8672	60.8695	80.9367	88.5932	74.1462	93.1349	67.2242	75.7569
P19971	P19971	TYMP	Thymidine phosphorylase	109.604	81.7562	92.2712	85.1189	75.2488	101.928	89.7893	93.0854	66.4299	22.6533	48.6297	36.8615	38.9799	49.6902	56.738	57.6603	24.8225	46.2605	37.4219	49.0725	67.4569	17.4317	29.7382	49.2888	32.4861	36.6731	59.5218	56.152	59.8313	66.919	36.0267	60.2159
P20020	P20020	ATP2B1	Plasma membrane calcium-transporting ATPase 1	49.2163	55.8086	25.2391	22.64	70.4477	40.3148	28.0069	28.2132	52.3688	66.2307	65.9326	66.8164	59.9546	48.0905	67.7171	80.7631	78.7269	68.2896	60.8194	82.0777	74.4011	74.9167	76.4424	66.0646	71.1506	43.494	40.5463	38.9818	36.4443	43.4355	50.666	46.9476
P20042	P20042	EIF2S2	Eukaryotic translation initiation factor 2 subunit 2	188.505	162.05	164.89	155.551	175.481	182.927	171.876	153.424	145.999	187	136.113	193.033	190.243	111.401	135.502	125.048	196.152	136.248	141.632	117.873	152.672	210.088	179.927	119.401	196.933	203.681	145.282	136.978	139.836	151.955	187.101	140.733
P20073	P20073	ANXA7	Annexin A7	123.827	106.603	112.071	123.705	89.3785	84.0486	73.8888	95.0918	182.654	172.107	188.172	173.633	152.849	213.968	196.533	196.976	191.894	197.326	217.327	183.692	193.979	188.673	175.88	203.494	201.363	183.91	187.678	186.741	178.555	206.417	211.198	162.707
P20290	P20290	BTF3	Transcription factor BTF3	357.415	384.513	396.794	353.624	433.827	367.5	343.901	327.666	287.593	334.549	279.279	311.287	312.406	270.09	275.157	275.893	331.623	215.272	237.31	250.629	272.1	321.075	335.308	261.613	306.126	284.642	259.891	235.924	259.991	254.92	248.713	290.901
P20337	P20337	RAB3B	Ras-related protein Rab-3B	56.8469	43.9471	48.143	51.6669	37.8619	51.1466	40.8634	43.5291	22.2041	110.719	28.0336	122.355	116.01	29.9236	20.8218	24.1404	94.4719	23.1922	24.699	22.0457	18.1694	90.4805	106.046	23.7039	76.769	90.2791	27.5516	28.3844	25.5632	21.7896	112.805	26.8555
P20338	P20338	RAB4A	Ras-related protein Rab-4A	74.2825	70.0117	56.4158	66.9591	63.2239	79.0451	67.9266	66.5416	43.5939	98.37	60.1178	103.977	115.628	58.2786	80.1411	63.5819	89.2716	47.8961	53.9989	66.3968	66.9476	100.687	98.3606	56.8226	89.9072	91.7506	63.788	64.4475	71.3043	68.1577	61.828	63.7067
P20339	P20339	RAB5A	Ras-related protein Rab-5A	126.392	136.841	124.17	108.244	162.604	146.824	106.178	129.498	106.099	156.547	139.716	179.996	136.861	162.236	107.631	106.091	103.292	75.1637	111.152	84.3734	102.571	93.9788	130.424	97.818	132.943	146.593	108.217	63.9778	104.308	143.752	192.096	110.758
P20340	P20340	RAB6A	Ras-related protein Rab-6A	237.181	214.794	249.508	249.878	259.177	221.567	192.182	224.956	313.079	201.595	297.136	250.724	261.323	603.407	267.603	247.174	211.734	205.426	256.041	285.047	257.545	204.626	212.45	261.447	161.186	193.944	271.226	271.427	261.937	260.139	198.61	235.049
P20591	P20591	MX1	Interferon-induced GTP-binding protein Mx1	628.978	460.687	361.994	319.603	481.97	293.964	277.594	461.669	189.517	41.3948	358.959	25.9274	35.3761	175.798	310.825	325.503	26.9812	253.083	250.316	233.483	265.981	24.1743	29.7372	251.436	24.4175	23.5215	236.441	293.35	196.96	290.099	24.8389	268.94
P20618	P20618	PSMB1	Proteasome subunit beta type-1	398.633	367.323	322.412	305.032	375.203	361.744	314.226	323.227	214.2	255.5	204.585	201.029	218.439	211.904	224.38	178.558	205.314	159.031	216.067	201.45	207.192	196.718	369.827	210.508	251.337	224.47	206.443	204.256	198.56	220.091	176.726	205.371
P20645	P20645	M6PR	Cation-dependent mannose-6-phosphate receptor	68.9348	79.1719	79.8218	93.7568	88.2464	58.6166	61.5311	75.1207	64.2704	102.135	76.8556	93.0852	101.669	56.8958	61.4826	49.5325	90.5252	61.4726	70.6494	64.75	63.382	100.468	115.55	70.6878	83.6982	88.4245	64.8694	73.974	65.8327	73.5275	52.8147	62.8213
P20674	P20674	COX5A	Cytochrome c oxidase subunit 5A, mitochondrial	136.237	204.464	152.561	145.519	118.636	129.725	96.7842	91.9793	267.394	255.306	313.989	276.449	257.072	402.387	263.886	227.689	246.011	269.749	293.163	254.626	275.148	164.968	262.143	201.936	265.775	266.698	229.178	241.33	226.562	214.536	181.385	248.897
P20700	P20700	LMNB1	Lamin-B1	195.109	203.204	184.968	190.967	203.48	178.356	169.409	179.461	190.874	141.073	181.489	137.297	143.567	281.879	177.468	181.677	132.993	177.324	186.295	180.647	182.612	126.564	139.571	204.01	135.273	132.754	162.224	168.578	153.96	159.783	173.939	153.339
P20742	P20742	PZP	Pregnancy zone protein	1263.75	1427.93	1843.41	1006.69	1776.65	2203.53	1599.32	1039.2	45.6538	30.5569	49.0458	25.6308	17.4117	92.1511	43.4843	70.7481	11.7083	62.7499	51.4113	45.6457	33.595	16.0974	16.6482	53.5302	12.2787	33.5975	33.2831	56.3362	35.4047	29.7768	1.84078	33.1295
P20774	P20774	OGN	Mimecan	72.799	18.904	53.9186	28.4821	43.4063	60.0128	51.2044	83.9005	14.3842	5.38828	8.46313	13.3215	14.9237	12.3039	NaN	17.7488	10.7253	12.3585	14.9184	16.0562	NaN	19.6051	NaN	NaN	12.4001	7.36009	11.5104	17.3723	NaN	14.0468	NaN	8.94426
P20810	P20810	CAST	Calpastatin	247.845	232.601	249.426	240.41	236.156	270.034	251.88	239.903	226.495	206.303	233.382	197.456	194.358	201.395	230.833	245.628	215.424	257.699	238.749	234.962	247.299	201.7	200.154	226.899	214.356	198.946	238.366	235.66	234.43	236.155	184.056	228.275
P20839	P20839	IMPDH1	Inosine-5'-monophosphate dehydrogenase 1	60.1345	68.4847	56.7937	60.774	75.5009	69.4785	62.0848	58.6158	72.772	65.1835	64.4621	63.2504	75.0567	69.3838	53.2893	61.5717	66.3677	53.8127	67.6701	59.9054	61.6224	68.0669	56.8607	55.1454	61.6263	72.4939	57.7543	50.4786	60.2439	65.4803	47.4283	51.4177
P20908	P20908	COL5A1	Collagen alpha-1(V) chain	47.344	50.3255	38.7907	37.7575	61.2019	41.7568	46.1634	44.4199	11.9024	32.9616	15.5135	37.2247	36.7438	13.5047	8.40158	10.7067	22.9427	13.921	21.9436	11.1733	12.5364	30.6494	26.7732	12.1938	34.4118	34.2201	14.0883	15.3976	13.0764	14.2526	27.8649	14.1128
P20930	P20930	FLG	Filaggrin	44.9468	36.2221	33.5203	65.305	94.8424	86.9201	30.4779	51.9141	51.9651	139.579	140.357	138.797	63.4684	73.8716	33.8346	30.2779	73.8334	81.3499	86.6692	57.4399	32.423	58.9039	68.7627	25.7416	16.5734	71.363	117.41	105.671	97.2782	126.76	101.283	96.2915
P20936	P20936	RASA1	Ras GTPase-activating protein 1	57.652	68.2013	88.7738	74.1581	79.6577	77.0504	101.227	87.2417	70.321	96.5688	69.2589	89.7465	104.134	53.4185	61.8983	68.3852	107.868	58.2178	67.5621	70.7429	54.2521	103.903	70.9208	50.4149	95.5282	98.8289	65.8538	60.4105	66.2809	65.3827	44.3133	58.0586
P20962	P20962	PTMS	Parathymosin	331.271	304.146	282.692	303.833	333.935	275.385	296.718	281.026	404.432	174.253	414.367	189.181	202.516	450.441	392.303	383.638	176.318	393.729	366.728	398.71	438.606	160.903	13.0718	455.653	181.672	164.164	407.887	391.308	383.503	364.26	233.923	356.201
P21108	P21108	PRPS1L1	Ribose-phosphate pyrophosphokinase 3	NaN	NaN	44.3406	33.0012	NaN	25.1883	21.8096	29.4348	32.8247	NaN	9.44025	8.03858	22.54	101.711	17.0159	4.16728	2.81526	NaN	14.145	16.5323	NaN	3.53754	NaN	5.3749	3.44818	NaN	19.8569	26.5834	12.9158	27.4324	NaN	10.6542
P21127	P21127	CDK11B	Cyclin-dependent kinase 11B	103.197	99.8241	104.975	115.441	114.738	120.68	117.504	110.742	104.883	112.963	116.28	103.582	108.361	135.146	105.495	105.345	106.954	112.588	117.592	113.519	104.325	106.644	114.001	103.416	103.134	109.254	102.938	107.382	114.349	108.202	97.0314	106.386
P21266	P21266	GSTM3	Glutathione S-transferase Mu 3	56.2003	93.9808	80.7639	80.3509	90.6715	66.8903	81.6982	75.0651	87.1325	85.819	78.6101	94.4808	95.177	102.643	74.0258	90.5364	78.6716	63.228	69.0446	76.9259	64.549	83.7274	83.7279	72.7987	74.848	95.9734	86.1793	85.2317	87.609	70.5415	79.2366	67.4092
P21281	P21281	ATP6V1B2	V-type proton ATPase subunit B, brain isoform	129.047	124.376	138.842	120.655	151.003	135.02	118.311	142.151	113.334	91.5969	96.5831	93.6005	94.8794	138.392	97.8252	99.6449	76.022	89.2487	95.9272	103.746	95.5483	73.7261	84.553	97.2803	75.3818	84.7467	115.637	111.692	107.009	111.477	114.231	99.786
P21283	P21283	ATP6V1C1	V-type proton ATPase subunit C 1	106.938	119.559	126.172	134.788	123.924	151.284	141.033	157.273	132.573	114.825	124.129	130.393	120.454	115.096	127.42	118.36	99.3782	133.219	119.763	129.291	113.922	116.401	97.9628	126.854	97.3947	108.142	138.447	123.572	128.687	140.746	102.07	132.115
P21291	P21291	CSRP1	Cysteine and glycine-rich protein 1	878.255	829.286	772.334	699.608	917.477	779.588	811.501	742.299	562.183	536.151	577.799	527.712	510.382	548.849	567.543	596.736	522.361	564.221	537.473	584.904	559.656	478.641	552.905	544.402	517.64	509.413	570.62	551.945	575.836	548.469	592.552	585.306
P21333	P21333	FLNA	Filamin-A	367.471	400.365	388.064	398.767	360.664	390.884	374.074	373.087	340.843	253.735	336.895	260.26	273.322	392.382	344.633	341.768	260.297	300.72	305.955	334.037	315.27	258.481	245.961	334.659	268.873	267.536	325.353	322.17	316.595	317.727	242.597	310.92
P21397	P21397	MAOA	Amine oxidase [flavin-containing] A	NaN	NaN	202.379	247.06	NaN	39.6404	215.626	207.068	107.07	514.517	114.423	503.056	473.911	46.7001	90.8957	76.7852	436.691	82.9932	83.2716	79.1689	77.2151	426.75	462.303	65.9842	427.041	446.456	77.1692	78.2025	88.8527	84.6613	354.152	71.828
P21399	P21399	ACO1	Cytoplasmic aconitate hydratase	106.523	91.4546	91.3048	88.9678	98.9248	82.9822	96.1332	85.7982	93.5457	116.974	87.1394	122.371	114.374	93.6129	94.1522	88.5806	113.27	100.446	89.7727	95.3261	86.232	121.209	110.551	86.2959	116.446	119.107	89.9029	94.3567	88.2947	89.5635	119.668	89.7888
P21589	P21589	NT5E	5'-nucleotidase	219.983	212.323	241.64	217.331	210.64	196.561	169.236	194.078	216.327	154.27	244.503	144.554	141.562	247.025	223.584	233.065	136.612	185.76	183.898	237.416	247.278	122.059	131.403	212.338	115.479	129.492	198.173	207.981	204.867	193.176	131.606	196.116
P21741	P21741	MDK	Midkine	NaN	NaN	NaN	NaN	NaN	NaN	NaN	NaN	12.1594	49.0938	NaN	42.4285	67.9251	NaN	9.05477	26.3863	39.9101	NaN	NaN	NaN	NaN	48.5315	29.7253	NaN	37.2328	49.684	NaN	NaN	NaN	NaN	68.7501	NaN
P21796	P21796	VDAC1	Voltage-dependent anion-selective channel protein 1	201.695	214.527	187.888	168.293	179.939	149.25	114.478	113.087	167.279	280.61	152.891	250.135	267.366	194.31	160.055	162.234	218.509	111.908	130.357	135.435	139.918	228.773	232.23	160.902	282.446	299.408	139.518	126.43	132.807	144.261	258.317	126.673
P21912	P21912	SDHB	Succinate dehydrogenase [ubiquinone] iron-sulfur subunit, mitochondrial	94.9265	95.823	90.8802	84.372	71.6025	91.7684	52.3812	73.7776	97.1772	214.609	88.7032	184.403	189.592	78.9703	77.2199	84.0677	193.733	83.1274	91.4051	83.0744	87.4648	194.935	219.264	90.7076	215.023	213.465	74.4243	58.4748	76.9037	87.0103	249.419	84.1024
P21926	P21926	CD9	CD9 antigen	150.155	203.867	269.162	213.271	215.838	208.836	117.476	129.709	89.3615	164.26	95.7297	123.332	159.643	78.9514	97.7001	107.587	146.468	71.6482	101.46	106.804	89.7157	124.374	154.544	100.485	159.753	151.076	81.0144	86.7333	68.1325	78.5866	149.821	64.8141
P21953	P21953	BCKDHB	2-oxoisovalerate dehydrogenase subunit beta, mitochondrial	NaN	NaN	NaN	160.717	NaN	NaN	NaN	113.572	134.824	239.191	137.875	219.826	284.564	126.687	121.782	132.133	261.697	184.771	164.692	147.908	NaN	266.917	188.032	93.1214	277.248	241.229	170.925	177.558	133.371	168.114	NaN	94.628
P21964	P21964	COMT	Catechol O-methyltransferase	89.3368	68.9936	101.198	118.171	73.3754	90.8219	95.9077	112.136	186.255	139.738	162.432	155.061	178.922	191.759	166.242	149.397	119.031	99.3888	111.234	142.167	124.264	111.944	106.398	128.371	137.74	147.6	175.643	171.802	176.041	180.639	96.2743	153.797
P21980	P21980	TGM2	Protein-glutamine gamma-glutamyltransferase 2	397.799	355.561	348.65	324.077	380.515	337.753	322.649	328.234	262.572	400.555	279.934	374.211	401.532	266.896	283.089	306.3	404.227	313.028	278.428	273.82	277.637	392.647	349.063	249.227	416.644	476.964	286.231	270.04	271.559	265.752	521.705	270.5
P22033	P22033	MMUT	Methylmalonyl-CoA mutase, mitochondrial	32.1379	55.0573	43.5192	49.1652	63.2615	45.4318	40.9416	42.1345	103.678	120.346	98.2339	115.342	117.595	106.534	96.2623	87.4562	97.6241	88.3652	69.792	92.3259	75.84	97.6307	97.3433	72.2618	110.94	115.05	97.338	99.8185	96.0994	109.506	87.438	101.702
P22059	P22059	OSBP	Oxysterol-binding protein 1	133.464	128.162	103.22	108.456	129.515	112.895	110.491	106.478	127.207	101.148	126.774	97.7816	107.541	113.709	116.743	116.947	111.307	142.01	134.961	123.838	105.321	101.917	95.258	99.9248	118.826	109.786	121.768	126.876	125.527	123.355	72.9486	121.365
P22061	P22061	PCMT1	Protein-L-isoaspartate(D-aspartate) O-methyltransferase	158.9	157.094	195.222	202.44	151.771	209.216	183.135	189.058	180.459	138.383	183.519	133.068	147.758	217.846	185.28	185.095	150.225	197.424	201.426	184.95	169.884	167.61	144.52	201.715	150.868	146.72	185.8	182.836	185.613	177.697	102.639	178.19
P22087	P22087	FBL	rRNA 2'-O-methyltransferase fibrillarin	99.23	92.7172	115.473	99.2122	121.611	103.037	107.092	105.696	146.618	204.885	142.692	190.849	199.949	126.961	125.962	132.751	169.997	138.698	117.782	114.675	114.451	161.188	180.345	113.712	178.661	206.987	131.795	125.369	126.279	147.203	153.125	134.243
P22102	P22102	GART	Trifunctional purine biosynthetic protein adenosine-3	163.783	179.256	167.005	159.042	150.734	161.522	155.309	159.832	169.087	179.604	155.572	180.126	174.952	160.717	168.402	170.692	177.591	143.434	147.93	154.072	144.339	177.176	165.238	145.2	187.702	184.591	152.821	156.189	159.783	151.115	156.481	165.843
P22234	P22234	PAICS	Multifunctional protein ADE2	168.879	170.198	173.786	156.028	160.683	159.148	167.852	167.97	164.069	169.507	161.52	175.074	168.347	172.097	167.02	161.71	168.805	165.852	149.269	149.963	177.816	159.109	163.835	147.8	162.893	173.334	157.967	160.098	161.47	157.267	178.923	155.651
P22307	P22307	SCP2	Sterol carrier protein 2	88.368	90.7875	86.1307	93.7326	81.6074	85.6628	88.2539	81.4493	85.5496	92.4694	92.6206	84.1869	90.6113	88.353	84.4433	93.8394	95.2558	90.2061	87.2218	91.4618	87.0186	96.701	88.4963	84.0181	90.3848	85.3468	86.464	86.4419	76.415	88.0105	95.1724	73.925
P22314	P22314	UBA1	Ubiquitin-like modifier-activating enzyme 1	178.098	200.709	184.668	195.063	181.353	166.786	173.482	188.382	187.969	175.19	177.744	177.598	197.626	223.072	181.282	181.312	183.88	187.726	189.593	158.069	180.644	177.874	168.016	177.611	185.204	200.454	179.361	171.606	180.937	175.809	173.547	164.587
P22392	P22392	NME2	Nucleoside diphosphate kinase B	278.807	308.755	335.866	277.829	241.671	253.251	286.554	308.059	245.954	249.42	206.943	220.588	235.315	526.02	220.321	241.104	212.717	189.913	218.043	205.307	178.396	219.275	220.149	214.918	256.066	295.067	203.295	187.666	204.917	182.674	279.483	175.343
P22570	P22570	FDXR	NADPH:adrenodoxin oxidoreductase, mitochondrial	75.731	84.2221	74.8808	100.158	77.6654	70.1456	59.2795	74.0604	157.066	136.569	148.73	122.049	128.782	142.231	136.454	137.207	127.538	162.165	160.517	138.171	168.329	124.646	140.556	171.139	120.921	126.799	140.991	135.377	127.75	136.857	114.205	129.229
P22626	P22626	HNRNPA2B1	Heterogeneous nuclear ribonucleoproteins A2/B1	482.245	457.183	413.06	430.446	447.47	424.591	420.164	435.921	398.285	320.424	378.641	350.056	353.029	494.071	358.605	349.449	326.045	373.52	359.926	380.832	343.707	319.818	334.419	373.053	292.716	329.263	366.652	347.228	346.802	338.755	384.133	330.366
P22681	P22681	CBL	E3 ubiquitin-protein ligase CBL	91.443	78.8602	69.153	85.5873	91.8183	106.109	82.7778	86.7816	82.6053	90.1221	84.4081	91.0558	88.6547	66.3118	76.9544	71.0922	86.466	83.6632	75.062	82.0901	80.6892	79.3572	79.8674	76.0075	80.9646	86.3425	70.4392	76.2263	88.5974	75.7333	80.5574	86.1042
P22692	P22692	IGFBP4	Insulin-like growth factor-binding protein 4	198.193	139.707	153.658	144.876	143.442	172.255	173.664	182.965	137.819	127.821	135.247	120.454	110.827	143.269	127.106	119.009	96.5232	160.191	106.091	157.372	102.58	108.471	113.032	121.22	121.96	123.22	152.314	166.202	131.413	140.931	86.3307	156.744
P22694	P22694	PRKACB	cAMP-dependent protein kinase catalytic subunit beta	93.8844	79.6193	106.463	95.7279	91.9697	91.3068	80.1264	86.2593	76.592	122.5	81.1141	111.622	110.152	92.4544	72.7279	71.6501	84.597	34.0813	54.3155	63.5945	33.3379	80.5575	64.3353	55.0888	109.779	110.136	61.2838	74.6003	65.6543	64.3707	81.7834	63.6955
P22695	P22695	UQCRC2	Cytochrome b-c1 complex subunit 2, mitochondrial	171.736	171.59	180.381	163.079	147.777	157.844	140.677	136.743	147.906	179.546	142.029	185.768	195.658	158.191	138.137	132.403	174.991	155.789	153.277	156.89	144.721	187.275	193.406	154.086	181.527	181.868	141.007	131.755	133.686	135.527	163.029	143.084
P22830	P22830	FECH	Ferrochelatase, mitochondrial	63.8671	46.46	18.752	35.1818	15.9688	24.2773	31.7724	27.073	89.2246	173.517	80.6087	164.037	162.357	89.2128	87.9364	79.8197	139.607	88.0309	76.6548	83.6804	55.0533	134.621	148.99	58.2647	167.053	162.826	93.8352	80.2255	80.3187	65.0446	121.489	86.236
P23142	P23142	FBLN1	Fibulin-1	260.837	346.933	472.322	242.434	352.258	411.63	291.854	269.728	59.9264	66.1612	78.2926	68.4104	52.1653	61.0007	73.9578	83.4161	59.7363	107.564	72.9265	67.2847	60.1116	49.7487	33.1855	74.2713	36.6095	54.1951	45.3658	64.6393	63.1232	59.1422	55.4883	50.4254
P23193	P23193	TCEA1	Transcription elongation factor A protein 1	125.658	141.381	134.912	133.495	142.135	147.07	139.742	141.954	122.518	91.8744	129.209	85.1453	96.1171	151.943	119.319	137.762	95.3769	137.392	129.46	130.757	119.092	90.8629	87.3015	125.079	85.8255	87.233	117.182	126.864	116.383	110.272	93.4502	108.124
P23219	P23219	PTGS1	Prostaglandin G/H synthase 1	NaN	68.7509	34.0475	22.6124	34.8962	56.1465	37.5755	31.1018	29.0815	277.532	40.5643	221.749	263.105	33.1575	18.6063	22.0806	203.747	NaN	32.5435	21.0683	13.5224	219.931	229.317	15.1784	252.067	279.411	44.1401	12.5617	19.5207	20.169	141.184	NaN
P23229	P23229	ITGA6	Integrin alpha-6	121.777	109.289	119.174	111.152	123.444	108.89	93.2782	107.074	111.164	65.3206	125.281	62.6956	62.0899	147.42	129.594	128.071	58.8551	114.221	130.601	124.439	116.577	52.1348	67.0066	139.812	59.3894	63.683	111.341	117.82	113.897	97.4241	57.7183	103.881
P23246	P23246	SFPQ	Splicing factor, proline- and glutamine-rich	210.38	212.766	206.328	225.942	199.028	205.777	213.452	198.387	208.875	181.299	209.817	171.066	177.64	249.758	196.47	211.935	188.679	204.727	210.322	207.806	196.167	183.356	141.236	183.83	187.536	193.32	206.449	202.35	195.996	196.249	173.54	183.431
P23258	P23258	TUBG1	Tubulin gamma-1 chain	74.7943	62.257	65.1686	52.2918	58.6744	65.5473	60.1644	60.8781	54.5774	76.411	55.2642	64.8468	75.2184	40.4297	50.5047	51.6846	64.9609	51.3958	53.4812	50.5106	44.1851	65.1238	60.7024	43.7319	67.6899	66.246	56.5283	51.7884	56.5353	64.5213	91.2215	51.2528
P23284	P23284	PPIB	Peptidyl-prolyl cis-trans isomerase B	645.258	629.468	505.732	473.044	619.18	551.425	522.626	498.233	381.031	594.123	392.723	584.846	556.009	491.395	373.918	357.67	536.791	458.013	357.618	398.01	439.911	577.487	648.838	400.443	546.203	572.974	393.931	424.356	399.604	415.358	658.864	401.512
P23368	P23368	ME2	NAD-dependent malic enzyme, mitochondrial	78.1844	41.2565	57.9231	42.4977	122.817	42.7579	52.1217	34.1839	111.029	91.8308	112.172	87.9193	88.6719	132.76	104.488	104.111	88.6191	112.281	98.9564	101.214	99.5462	75.6606	63.2882	97.5134	85.239	85.3674	89.5189	95.2612	97.8612	100.057	80.882	94.6002
P23381	P23381	WARS1	Tryptophan--tRNA ligase, cytoplasmic	182.808	181.175	201.643	199.252	185.243	178.426	164.885	183.845	232.144	155.279	232.756	158.752	163.572	326.463	212.158	222.219	166.431	274.387	287.217	236.9	238.189	175.183	169.685	250.281	161.529	173.696	217.428	218.496	214.921	207.114	170.384	201.044
P23396	P23396	RPS3	40S ribosomal protein S3	591.434	589.859	517.068	480.691	516.467	501.58	441.197	434.746	433.534	556.098	437.89	488.791	509.505	664.29	402.962	399.825	454.756	379.119	432.145	411.422	386.856	462.454	510.622	368.549	518.879	563.151	399.26	389.596	395.57	418.705	509.748	386.918
P23434	P23434	GCSH	Glycine cleavage system H protein, mitochondrial	342.066	322.416	385.383	413.946	416.488	368.102	349.978	343.224	228.725	453.444	416.569	451.4	462.891	422.252	355.645	359.541	482.887	471.958	427.746	461.644	427.233	506.624	498.825	437.362	431.618	448.583	388.36	418.282	318.108	398.553	479.758	430.576
P23458	P23458	JAK1	Tyrosine-protein kinase JAK1	59.2214	47.8704	52.8028	58.6529	56.0849	53.2824	46.996	49.2897	63.5131	88.1002	70.352	86.0487	82.5139	79.415	52.1053	50.0112	70.1113	60.0874	64.4415	68.1427	58.7833	71.8482	81.2512	65.5425	79.2486	85.0696	60.4166	65.2678	61.1082	63.3084	79.3113	62.7172
P23467	P23467	PTPRB	Receptor-type tyrosine-protein phosphatase beta	74.3854	68.0582	81.5648	85.869	80.4885	76.9028	79.8262	79.0187	93.6917	83.1036	85.1588	89.3717	97.3596	95.3497	71.5038	78.2283	86.4545	84.2718	79.4581	85.9614	78.9471	85.461	76.3477	74.8561	94.8043	85.6296	87.2884	93.0641	90.3931	86.0016	69.4758	89.2995
P23469	P23469	PTPRE	Receptor-type tyrosine-protein phosphatase epsilon	51.2725	59.5467	58.5113	57.3219	38.5564	62.0329	48.3971	64.5677	37.3002	23.6707	24.3192	16.905	38.6478	40.0667	12.7051	12.1102	14.2651	19.0513	19.1857	16.9928	19.423	22.5482	31.0679	21.7087	14.9513	18.5981	20.6726	23.2266	21.9336	29.7422	15.4911	14.7772
P23497	P23497	SP100	Nuclear autoantigen Sp-100	97.6943	66.4064	74.1362	80.3712	95.6584	55.6143	75.5642	70.5452	66.6713	41.3719	69.8638	46.1018	53.0937	91.3173	66.2474	64.6375	38.8167	70.6521	58.181	69.4581	53.6966	37.2297	42.6657	62.7983	42.4737	42.6881	68.5498	68.3712	62.5784	60.4731	41.2942	62.6148
P23508	P23508	MCC	Colorectal mutant cancer protein	66.0032	58.7706	69.9536	74.8242	99.4369	70.1019	73.9762	66.8787	61.5509	80.2331	58.2933	75.992	72.0516	56.4711	56.6325	56.811	82.3888	60.5059	51.6461	60.9397	54.0852	78.2046	71.269	52.6222	71.606	71.4078	64.918	60.5646	60.6108	63.0188	87.2026	56.966
P23526	P23526	AHCY	Adenosylhomocysteinase	117.735	124.691	131.853	151.51	97.4029	121.951	98.9712	109.008	182.163	145.343	149.837	123.056	136.116	240.748	150.01	139.616	135.126	154.059	180.837	157.926	148.324	132.664	122.45	157.499	136.991	131.162	146.838	160.277	153.134	144.756	123.209	130.439
P23528	P23528	CFL1	Cofilin-1	341.569	385.732	287.408	296.945	374.2	268.211	276.198	266.526	292.345	307.107	274.566	277.39	260.229	316.575	298.087	349.8	289.818	277.844	204.165	251.074	221.118	239.807	200.345	232.629	274.227	320.062	310.614	301.318	241.828	245.103	385.489	283.556
P23588	P23588	EIF4B	Eukaryotic translation initiation factor 4B	112.121	102.52	105.889	107.367	134.069	114.575	113.5	102.289	98.9873	105.77	94.1523	110.381	124.232	92.9217	93.1966	92.2725	105.44	91.9672	93.3824	87.6031	100.571	101.616	114.038	98.9	106.082	107.389	93.1951	88.2991	96.1483	96.202	106.906	86.6815
P23610	P23610	F8A1	40-kDa huntingtin-associated protein	96.7984	70.1886	215.182	166.786	86.1164	146.221	203.644	176.971	209.133	55.3982	99.0873	92.0027	135.131	127.433	83.5314	82.7343	24.0048	115.39	119.034	53.5333	82.1901	32.2047	33.6014	90.1504	63.2742	74.8859	135.154	123.183	118.492	97.6802	42.9259	87.9678
P23634	P23634	ATP2B4	Plasma membrane calcium-transporting ATPase 4	88.6711	74.8396	88.4543	88.5229	83.567	76.6521	78.0813	74.472	167.774	131.773	164.29	148.26	150.008	157.154	160.541	153.878	138.548	144.724	148.72	158.458	148.905	140.6	119.538	147.893	134.017	142.096	171.753	165.549	159.603	167.531	126.685	148.795
P23743	P23743	DGKA	Diacylglycerol kinase alpha	104.245	102.417	90.6313	90.6772	143.295	97.7274	97.1023	92.2867	99.5064	82.0429	101.164	90.5168	86.5715	72.6391	106.336	94.4869	83.3345	122.102	106.723	109.916	97.4581	87.0975	89.5035	107.251	84.6934	80.1223	95.1171	103.076	99.2766	98.1941	79.3802	95.6255
P23786	P23786	CPT2	Carnitine O-palmitoyltransferase 2, mitochondrial	106.207	36.9122	29.5573	29.7196	11.7822	22.5997	30.1359	18.5047	52.7273	61.0304	57.5962	62.2813	66.3857	57.6419	59.783	51.2445	50.8935	47.0651	43.6204	50.2107	35.7558	40.2077	39.5657	45.7711	71.4313	67.1259	59.4802	57.662	57.3126	57.621	58.5656	55.4232
P23919	P23919	DTYMK	Thymidylate kinase	81.3129	92.2907	102.929	110.35	75.896	66.2803	85.9791	99.2148	153.571	88.5793	121.693	73.5447	81.2523	209.46	108.163	123.532	97.4048	131.942	138.865	129.741	124.578	66.8535	59.7008	118.147	63.6738	72.3144	111.951	132.697	94.9688	95.9397	73.8213	87.2091
P23921	P23921	RRM1	Ribonucleoside-diphosphate reductase large subunit	75.9658	79.6239	86.7477	80.1865	76.2479	82.042	84.8436	89.9384	56.3901	68.9585	53.8315	76.1558	79.822	53.3624	49.7117	52.2101	58.7228	44.983	46.2168	48.167	48.0581	54.5611	55.5335	42.1295	63.591	66.7481	56.2685	58.1623	55.3593	53.5119	50.0641	49.6571
P24311	P24311	COX7B	Cytochrome c oxidase subunit 7B, mitochondrial	239.836	210.864	306.76	256.624	NaN	267.673	179.782	188.401	548.095	1108.88	557.01	943.113	855.308	483.592	486.428	476.739	926.443	604.679	509.046	527.082	570.63	919.71	1126.53	519.539	1224.1	1031.23	558.209	586.1	549.184	523.647	1353.52	489.904
P24468	P24468	NR2F2	COUP transcription factor 2	149.247	113.954	113.71	100.298	103.52	119.214	121.561	105.592	96.7578	138.393	84.3847	118.985	129.314	73.8076	81.1863	67.7177	121.964	35.1067	59.4191	61.9903	72.8791	96.033	79.0709	60.2712	99.3811	110.183	84.6067	60.2231	73.5223	87.8893	77.4105	72.9636
P24534	P24534	EEF1B2	Elongation factor 1-beta	377.424	343.255	279.769	200.281	419.27	188.98	219.16	251.491	243.014	382.138	163.526	430.761	460.663	137.067	354.753	410.494	391.18	175.895	150.322	141.882	94.8489	313.559	418.111	235.076	392.11	360.646	166.653	135.81	164.317	149.875	634.847	193.2
P24539	P24539	ATP5PB	ATP synthase F(0) complex subunit B1, mitochondrial	20.6232	35.189	28.1153	25.3451	13.7376	30.9139	19.0279	17.4684	116.674	174.615	106.27	160.871	171.474	121.135	104.006	106.992	136.979	108.566	108.603	117.727	86.286	158.736	142.291	99.0316	163.221	152.007	114.737	106.025	108.618	121.56	129.592	107.595
P24666	P24666	ACP1	Low molecular weight phosphotyrosine protein phosphatase	184.234	73.8366	81.1683	63.8197	153.043	69.7016	72.7846	53.5496	36.7963	36.9386	59.0311	52.6957	56.5829	94.3909	49.6865	47.7511	44.5476	47.617	21.5107	47.7571	43.8273	27.8434	20.9521	36.5079	31.7001	45.4545	49.9923	43.9672	53.0815	41.9096	59.9224	41.8844
P24723	P24723	PRKCH	Protein kinase C eta type	68.3073	60.9067	56.7339	72.1137	45.43	68.0682	56.8301	55.1828	94.6485	92.6942	87.111	86.9311	89.3355	109.009	109.438	112.77	90.3754	94.9323	92.6936	93.2513	117.432	88.6445	60.8563	100.108	89.7996	90.1869	99.1055	101.061	85.0826	124.928	89.4141	103.071
P24752	P24752	ACAT1	Acetyl-CoA acetyltransferase, mitochondrial	166.587	156.372	152.344	149.51	163.386	139.47	112.602	128.938	191.184	166.024	189.992	176.874	183.926	200.452	181.589	169.927	175.533	205.83	184.269	185.683	200.844	172.101	180.494	193.441	167.644	169.479	184.397	184.501	174.97	175.651	192.097	172.421
P24844	P24844	MYL9	Myosin regulatory light polypeptide 9	241.765	187.844	245.622	274.54	238.664	285.114	222.677	262.075	253.109	228.602	241.101	229.899	232.309	198.048	229.664	217.464	203.884	186.213	205.153	222.946	200.638	195.503	189.323	171.553	155.741	164.593	208.687	215.029	232.785	258.871	184.87	236.052
P24928	P24928	POLR2A	DNA-directed RNA polymerase II subunit RPB1	47.6067	48.4078	49.4017	45.1353	55.8598	49.9093	55.346	52.3198	53.6029	57.2514	51.8746	51.1345	57.0722	47.764	46.5805	48.3912	53.8187	52.3705	41.3353	46.4961	48.4479	55.6525	54.1092	42.6636	54.7743	59.7917	50.1535	46.8355	46.9351	56.3318	41.9771	50.0924
P24941	P24941	CDK2	Cyclin-dependent kinase 2	32.2812	94.3901	82.5783	60.9853	75.1729	76.4433	85.8553	62.9299	73.324	69.5952	75.8071	60.3208	64.6829	62.7334	73.78	64.3226	83.0042	116.882	123.378	64.8879	88.7734	75.1025	62.6086	83.3453	55.4254	56.336	61.6329	55.6395	52.0555	47.7892	45.1664	54.1297
P25205	P25205	MCM3	DNA replication licensing factor MCM3	126.685	153.446	131.317	131.959	123.477	135.119	138.059	130.999	84.9191	99.3915	95.1815	99.4826	101.778	101.769	83.7964	88.4894	96.7266	87.2444	88.5699	89.2367	75.8916	95.789	95.6717	85.2925	88.2078	96.9586	80.9466	87.9611	83.5738	79.9559	87.9404	77.0888
P25208	P25208	NFYB	Nuclear transcription factor Y subunit beta	61.768	16.2414	50.2232	33.1383	NaN	47.98	59.5704	71.8398	25.6689	5.99958	9.47441	16.1993	59.6226	15.927	9.73398	7.31537	NaN	37.7695	NaN	6.22046	NaN	8.15902	7.41568	NaN	4.24257	13.7017	26.7683	14.7458	24.6391	16.3168	NaN	9.96689
P25325	P25325	MPST	3-mercaptopyruvate sulfurtransferase	175.099	133.179	144.197	141.467	143.153	137.034	133.55	138.188	167.619	176.317	177.816	172.398	165.33	169.291	171.339	183.473	186.722	211.034	205.359	181.602	237.859	191.83	173.465	206.81	177.87	152.848	168.701	164.698	150.616	176.461	151.352	159.872
P25398	P25398	RPS12	40S ribosomal protein S12	187.095	146.473	173.587	213.48	153.557	149.339	197.88	211.381	213.987	114.496	180.219	125.405	145.748	341.881	166.345	168.586	129.993	166.542	174.029	181.664	199.58	122.76	127.689	185.101	104.78	113.792	177.29	173.923	172.108	167.131	117.144	165.394
P25440	P25440	BRD2	Bromodomain-containing protein 2	20.8192	20.4049	13.5584	15.3895	NaN	7.43568	10.0595	18.4997	13.1936	22.8359	10.2818	14.2604	27.1148	7.33434	16.8488	14.9793	19.3461	17.3707	10.8523	15.924	NaN	34.9353	36.3052	13.0727	46.8529	27.2663	20.3078	18.9069	17.3889	10.0103	33.7914	20.5969
P25445	P25445	FAS	Tumor necrosis factor receptor superfamily member 6	41.7982	23.6596	38.8853	37.1899	15.9857	32.8641	38.7926	21.8637	45.2693	52.0702	45.4426	53.2867	60.9687	41.9541	42.7187	45.7502	58.1479	27.4402	33.3377	38.6962	51.8675	60.9335	47.8817	29.0063	61.0921	59.3639	36.2154	43.0487	34.6907	34.8819	49.9918	34.3512
P25685	P25685	DNAJB1	DnaJ homolog subfamily B member 1	294.452	217.481	204.851	182.619	227.983	230.214	178.291	192.452	143.958	191.028	167.158	158.811	160.035	165.416	164.748	169.601	178.367	179.748	186.795	163.459	128.462	172.87	200.845	149.906	177.797	171.789	134.184	148.045	137.22	138.435	233.222	133.018
P25686	P25686	DNAJB2	DnaJ homolog subfamily B member 2	NaN	NaN	5.6242	NaN	NaN	NaN	55.0986	67.6284	NaN	100.332	63.9871	84.397	72.8986	54.2807	NaN	NaN	76.8716	67.7451	NaN	NaN	NaN	93.2054	89.9468	66.2613	86.3441	97.0592	63.4982	53.4331	43.3937	69.8558	NaN	NaN
P25705	P25705	ATP5F1A	ATP synthase subunit alpha, mitochondrial	276.88	294.416	238.872	235.676	271.227	218.43	160.931	180.85	379.683	393.836	379.281	389.848	409.428	580.348	354.702	348.406	346.293	367.363	329.383	359.899	357.112	357.858	345.33	381.074	389.23	443.749	342.851	335.949	329.141	356.465	452.768	329.029
P25786	P25786	PSMA1	Proteasome subunit alpha type-1	267.428	211.969	210.991	183.38	209.546	208.858	208.611	210.483	167.665	179.294	164.37	179.248	198.449	208.47	171.471	156.322	188.18	139.78	169.463	170.998	158.592	177.194	156.036	173.94	198.628	195.67	162.774	183.786	166.241	159.175	168.785	161.572
P25787	P25787	PSMA2	Proteasome subunit alpha type-2	156.175	161.337	142.588	144.887	187.262	155.437	150.278	151.868	136.503	124.485	116.701	128.311	135.026	153.458	120.07	106.343	110.425	73.354	78.2753	116.203	95.3145	89.3144	101.308	115.146	119.237	115.41	132.316	120.426	127.232	130.122	97.2163	123.772
P25788	P25788	PSMA3	Proteasome subunit alpha type-3	244.233	251.246	269.036	247.337	277.884	251.243	247.834	262.659	162.318	164.014	157.503	181.199	175.431	239.333	165.445	126.825	151.713	122.428	154.237	165.676	165.827	143.007	129.958	160.183	181.017	175.637	148.147	153.722	150.778	147.896	149.039	153.034
P25789	P25789	PSMA4	Proteasome subunit alpha type-4	108.148	128.279	155.864	155.654	97.271	134.49	149.465	145.45	132.304	116.431	124.977	107.391	128.271	183.818	113.903	99.6265	123.513	87.986	115.792	142.187	116.858	100.465	80.2643	126.664	146.31	138.107	122.197	122.515	116.123	114.575	118.475	105.577
P25963	P25963	NFKBIA	NF-kappa-B inhibitor alpha	31.2444	17.368	41.4139	16.7921	2.12983	12.1629	22.0368	20.8074	39.0364	NaN	11.0878	12.316	24.3863	18.1354	11.2709	12.3102	NaN	NaN	NaN	NaN	NaN	NaN	NaN	NaN	5.50623	10.7047	36.7476	46.9798	36.0175	27.6919	9.59004	11.9433
P26006	P26006	ITGA3	Integrin alpha-3	71.0216	95.0264	116.055	114.045	96.9314	118.77	66.6814	113.303	94.586	152.174	86.2901	139.398	108.038	79.7873	96.5493	67.6784	116.524	81.8964	112.897	77.1854	83.1737	132.771	161.396	58.2262	96.436	115.954	72.1246	86.8112	69.5481	72.4677	22.9652	75.6748
P26022	P26022	PTX3	Pentraxin-related protein PTX3	NaN	NaN	NaN	NaN	NaN	NaN	NaN	NaN	13.6399	65.6889	NaN	54.3598	70.8176	NaN	19.5078	32.4423	55.3339	NaN	NaN	NaN	NaN	49.2326	77.0262	NaN	76.6202	56.2305	NaN	15.2786	NaN	NaN	42.9524	5.62342
P26038	P26038	MSN	Moesin	217.487	234.14	271.704	248.804	231.594	225.284	245.668	237.817	258.581	205.608	235.868	204.358	216.336	358.173	228.721	263.512	210.359	224.094	249.1	239.813	238.192	210.683	184.401	247.228	188.411	238.211	224.36	212.417	221.545	220.24	185.183	221.313
P26196	P26196	DDX6	Probable ATP-dependent RNA helicase DDX6	87.2613	102.932	111.904	107.456	111.474	105.617	122.588	104.664	96.6338	116.697	93.8902	112.893	115.382	76.8648	96.3355	96.6185	99.9351	91.3655	87.6381	91.1746	74.9885	104.737	100.599	71.4733	118.664	125.975	93.8722	95.9782	102.029	97.9482	87.4088	98.776
P26232	P26232	CTNNA2	Catenin alpha-2	844.582	899.681	749.294	672.956	839.89	700.466	725.788	737.53	751.99	818.037	700.168	772.481	724.916	633.644	679.75	731.75	747.472	821.297	761.428	765.82	903.847	733.177	821.076	747.315	661.757	597.635	464.263	585.538	458.563	517.973	748.908	584.524
P26358	P26358	DNMT1	DNA (cytosine-5)-methyltransferase 1	78.8815	95.6621	79.2863	70.1001	103.025	105.999	101.891	76.5352	51.1837	73.9546	60.0309	89.5004	78.0526	44.3821	45.4537	52.3653	77.7249	38.6238	47.9086	33.4605	43.6298	79.3224	82.2178	44.6204	69.7271	70.0837	45.3989	43.3309	44.504	48.5275	64.9284	37.3209
P26368	P26368	U2AF2	Splicing factor U2AF 65 kDa subunit	193.624	175.99	194.45	160.596	203.142	196.946	157.806	187.297	145.385	264.849	143.625	227.038	250.55	106.667	146.762	141.18	268.628	146.116	157.625	140.681	106.44	254.744	228.517	125.165	251.91	257.023	142.815	137.044	131.976	144.894	223.11	133.648
P26373	P26373	RPL13	60S ribosomal protein L13	118.103	333.057	108.831	76.2156	110.931	102.048	87.5047	85.67	192.726	449.112	241.305	379.578	342.014	273.531	119.827	154.984	255.891	158.836	152.206	149.494	147.671	427.796	301.284	153.543	428.366	642.669	128.621	86.3795	90.325	257.37	347.263	117.719
P26440	P26440	IVD	Isovaleryl-CoA dehydrogenase, mitochondrial	139.067	144.31	102.294	115.363	140.197	115.874	75.1497	105.534	106.707	119.013	96.0456	106.849	118.941	174.887	80.9441	81.8804	105.396	85.9666	97.7245	76.4028	61.4136	94.385	91.9972	79.1579	125.023	118.66	87.3769	81.7506	81.479	64.6247	327.267	66.7337
P26447	P26447	S100A4	Protein S100-A4	NaN	2260.94	10.778	NaN	NaN	17.631	NaN	NaN	24.2922	1.98417	6.99891	NaN	NaN	NaN	NaN	NaN	13.3172	3.92874	NaN	NaN	NaN	13.3605	NaN	12.2211	NaN	36.1248	NaN	NaN	NaN	13.4251	NaN	15.1675
P26583	P26583	HMGB2	High mobility group protein B2	374.585	380.908	383.555	409.061	424.011	433.124	399.643	339.084	422.918	330.245	370.71	346.019	336.692	427.302	365.476	401.759	343.264	382.257	375.993	359.65	393.094	329.114	327.662	363.258	312.2	330.713	373.277	368.02	354.933	338.926	271.529	285.241
P26599	P26599	PTBP1	Polypyrimidine tract-binding protein 1	327.982	321.395	271.432	271.908	351.403	272.427	287.871	266.684	247.621	226.834	227.928	255.503	262.931	245.322	248.091	236.121	221.859	221.01	212.825	219.769	251.97	214.385	237.408	233.634	236.737	254.171	231.642	233.946	222.787	226.267	270.499	224.286
P26639	P26639	TARS1	Threonine--tRNA ligase 1, cytoplasmic	108.843	132.911	117.263	119.572	128.014	115.241	128.395	126.082	110.201	108.387	112.449	118.726	128.393	126.399	110.307	104.266	114.175	115.48	98.9477	108.751	96.4861	119.19	109.343	108.381	119.832	129.911	109.033	115.759	117.303	108.497	122.401	112.751
P26640	P26640	VARS1	Valine--tRNA ligase	153.057	148.137	146.517	143.316	142.675	143.609	139.52	128.016	134.408	153.429	127.036	149.487	148.769	125.505	139.324	134.39	151.303	133.67	133.113	122.125	128.558	147.717	139.442	122.307	152.664	165.744	134.545	140.021	135.871	139.138	141.305	132.453
P26641	P26641	EEF1G	Elongation factor 1-gamma	181.056	254.473	225.972	223.786	201.232	206.366	230.737	207.88	247.86	230.033	215.653	240.591	245.994	303.55	216.391	230.955	225.395	230.822	240.041	232.787	227.234	238.895	205.264	246.907	247.427	257.592	224.237	217.973	214.743	209.698	237.289	201.745
P26885	P26885	FKBP2	Peptidyl-prolyl cis-trans isomerase FKBP2	102.96	64.4327	82.1405	52.796	85.8547	62.0796	68.0857	69.0604	51.2739	75.0511	63.174	99.062	135.639	87.2014	52.0384	45.0441	31.473	NaN	10.1695	24.4358	15.0024	34.3414	33.8143	20.5077	58.5589	83.2727	58.1621	69.9621	50.7931	31.1757	74.2882	30.3693
P26927;Q2TV78	P26927;Q2TV78	MST1;MST1L	Hepatocyte growth factor-like protein;Putative macrophage stimulating 1-like protein	1295.36	1391.42	1418.8	990.323	1551.52	1852.01	1393.73	1159.51	175.522	248.755	185.726	117.956	228.447	121.714	173.944	202.729	280.713	229.54	191.507	166.588	171.611	294.453	276.928	256.173	243.282	152.36	185.796	192.838	144.447	296.823	296.525	195.349
P27105	P27105	STOM	Stomatin	142.362	136.59	185.303	191.102	131.234	133.781	103.568	113.105	196.195	228.812	180.697	206.007	209.662	223.599	182.291	157.286	203.331	180.152	224.633	179.116	174.497	227.188	235.046	182.568	200.762	199.916	188.576	199.681	180.482	197.901	141.781	180.748
P27348	P27348	YWHAQ	14-3-3 protein theta	255.412	245.987	208.833	224.108	251.986	205.474	215.958	240.452	250.138	141.166	223.364	152.577	170.711	250.891	230.042	248.51	151.933	247.954	227.545	236.56	260.506	145.824	156.054	241.061	133.378	138.867	235.549	228.44	221.623	220.429	158.877	229.179
P27361	P27361	MAPK3	Mitogen-activated protein kinase 3	385.637	322.634	376.576	376.277	346.434	403.811	377.44	390.606	384.006	290.169	365.21	312.469	313.819	427.934	342.302	344.473	263.653	319.298	333.583	350.243	366.299	252.918	287.724	341.545	266.743	294.707	382.375	380.771	375.42	374.554	314.628	358.336
P27482	P27482	CALML3	Calmodulin-like protein 3	NaN	NaN	2229.37	141.58	NaN	1892.58	1594.77	2457.2	1625.4	1340.12	4759.62	1217.38	1365.87	2521.84	1293.56	1127.39	1086.79	899.99	1375.26	1366.75	2423.82	1149.6	1175.41	2047.27	701.284	661.686	1051.38	854.594	978.856	1271.59	NaN	1317.74
P27635	P27635	RPL10	60S ribosomal protein L10	123.612	160.371	94.2093	89.7764	174.087	102.559	114.282	106.536	142.602	479.037	239.149	363.98	320.538	169.853	137.958	191.517	266.909	148.999	155.882	195.79	152.76	396.013	377.179	177.059	397.24	468.633	136.222	133.327	144.367	226.26	295.473	159.739
P27658	P27658	COL8A1	Collagen alpha-1(VIII) chain	72.3871	42.9336	63.4232	64.9796	55.5613	44.2442	52.5889	72.9633	8.73885	148.856	NaN	130.904	132.263	22.4577	31.0801	13.9366	139.256	11.2366	12.8901	11.5296	21.2342	144.473	168.289	12.0912	126.69	155.304	30.926	17.7787	13.5149	24.206	159.672	25.0333
P27694	P27694	RPA1	Replication protein A 70 kDa DNA-binding subunit	79.0137	79.9564	108.482	103.464	73.3256	102.192	109.489	101.87	105.412	81.6658	99.6159	86.9956	83.5176	115.556	105.962	109.873	82.5674	92.0597	98.4196	101.126	92.3893	82.4489	78.6263	99.6484	75.5473	76.4025	103.554	104.572	103.578	102.089	77.8831	98.3837
P27695	P27695	APEX1	DNA-(apurinic or apyrimidinic site) endonuclease	148.055	139.871	148.785	133.556	149.531	128.583	145.278	134.259	130.81	153.672	131.513	154.851	153.06	119.556	121.804	138.401	156.458	130.356	127.396	135.233	137.197	161.434	150.818	120.1	151.497	152.98	136.917	129.18	123.575	136.655	132.346	132.312
P27707	P27707	DCK	Deoxycytidine kinase	60.7939	47.4058	58.5436	46.5832	53.8148	83.0757	49.0975	29.0489	23.9355	22.9517	18.2725	17.0923	33.8917	35.2651	20.8983	21.7125	21.1804	26.2526	24.3765	17.9655	16.1214	18.5544	14.9472	25.0737	21.026	18.7805	23.5645	21.3487	23.5663	19.6512	66.4724	15.8094
P27708	P27708	CAD	CAD protein	111.668	100.038	106.667	108.04	106.79	99.683	105.494	107.755	121.791	136.262	122.656	137.863	137.737	125.756	115.189	117.398	133.301	121.826	119.821	112.836	122.403	126.752	130.09	115.248	135.768	133.639	117.194	119.757	118.428	119.226	127.067	120.617
P27797	P27797	CALR	Calreticulin	350.067	322.471	404.988	358.206	332.012	331.852	301.818	326.688	205.035	657.706	181.265	600.436	595.396	189.486	251.339	365.006	570.074	183.353	169.571	178.748	197.266	471.673	640.579	222.529	624.524	559.42	150.52	178.648	166.541	182.298	619.081	225.693
P27816	P27816	MAP4	Microtubule-associated protein 4	394.936	392.442	348.334	330.689	404.483	388.277	362.446	335.078	274.424	307.179	261.937	311.684	299.139	247.088	272.469	259.465	335.819	295.827	282.719	247.113	272.326	325.864	348.325	245.758	311.291	320.507	245.249	252.001	262.932	251.913	351.722	256.941
P27824	P27824	CANX	Calnexin	131.624	157.409	153.451	141.321	137.35	121.875	110.271	106.258	133.042	330.132	150.159	295.999	295.143	112.997	143.183	137.378	266.225	137.931	139.317	134.068	127.295	294.624	327.847	134.933	323.729	340.203	140.66	142.819	129.201	163.351	269.817	144.952
P27986	P27986	PIK3R1	Phosphatidylinositol 3-kinase regulatory subunit alpha	66.6147	57.2957	76.5937	73.0015	74.5848	63.6898	72.1652	72.9302	67.3912	50.6766	69.7313	48.9845	38.3548	63.6944	72.0781	56.4133	41.6452	65.3157	68.473	58.0226	47.4127	39.7251	48.9793	55.9666	51.7913	46.9374	62.3312	63.3521	59.4067	64.6904	49.1286	63.1998
P28062	P28062	PSMB8	Proteasome subunit beta type-8	57.3658	62.8061	60.2869	76.9115	60.5961	41.5955	69.6466	87.3866	103.855	61.4675	87.91	70.6276	68.4738	167.208	116.582	105.714	62.2033	93.0762	96.914	107.79	76.3305	59.0879	60.8618	105.909	78.0756	63.9795	94.987	93.5521	81.173	85.3191	44.4399	90.0581
P28065	P28065	PSMB9	Proteasome subunit beta type-9	108.555	98.8669	134.501	132.418	131.78	132.861	106.867	118.431	106.056	39.0268	70.4216	46.6994	62.9133	138.614	68.258	73.1474	35.3907	42.0477	57.3568	55.0752	78.5362	28.6682	29.936	66.6449	35.1112	43.3382	65.2905	64.2554	67.7938	63.9782	39.3507	60.5586
P28066	P28066	PSMA5	Proteasome subunit alpha type-5	282.7	356.516	363.225	370.621	335.8	373.195	344.676	316.68	262.296	247.843	235.066	207.042	244.665	305.225	278.816	214.885	207.362	173.574	220.372	228.551	232.137	194.713	229.517	241.039	270.451	234.872	242.372	253.422	243.68	259.704	167.701	231.74
P28070	P28070	PSMB4	Proteasome subunit beta type-4	322.444	339.839	309.073	309.116	284.746	298.853	307.775	286.795	207.363	185.688	189.474	179.131	199.129	238.906	228.257	173.182	169.085	139.155	171.166	215.716	198.932	151.346	180.197	216.692	229.371	208.681	182.924	197.74	185.551	177.877	204.231	204.543
P28072	P28072	PSMB6	Proteasome subunit beta type-6	178.92	228.152	116.263	94.5696	223.717	157.418	104.941	92.9191	108.797	158.219	104.667	141.617	139.07	141.917	114.332	88.5713	126.022	64.6631	70.0938	114.573	76.1272	103.893	99.8051	97.299	164.662	144.075	101.287	94.9037	100.51	96.918	125.125	107.099
P28074	P28074	PSMB5	Proteasome subunit beta type-5	79.9558	91.8461	123.981	130.53	79.1255	112.154	98.6646	114.983	97.3819	166.929	88.7299	166.442	174.763	122.712	101.063	72.5561	163.986	59.681	84.5427	105.542	81.2123	136.271	90.408	84.4622	207.846	171.376	91.5367	98.7844	95.3531	96.0443	127.895	91.8406
P28161	P28161	GSTM2	Glutathione S-transferase Mu 2	83.8784	71.9808	69.9784	42.4363	123.207	84.8908	74.0819	67.0725	75.0358	169.493	70.2078	187.633	169.327	58.3989	68.9256	66.0104	180.216	106.925	61.1906	78.4105	46.7871	192.744	177.427	74.5544	172.008	168.437	75.3035	59.2765	77.9496	58.5791	129.119	67.3732
P28288	P28288	ABCD3	ATP-binding cassette sub-family D member 3	NaN	NaN	21.1108	29.1293	NaN	23.0119	19.7306	24.5531	88.7529	108.867	90.2289	112.389	121.802	84.7615	72.8653	69.2225	106.733	82.0524	82.6304	79.3568	74.8403	103.419	97.4633	76.174	120.629	114.779	75.8944	78.6602	80.5514	82.1767	93.0937	78.6255
P28290	P28290	ITPRID2	Protein ITPRID2	62.0639	70.0548	69.6643	66.9723	46.9725	65.2704	73.3944	65.2616	87.9066	57.4079	84.4385	59.5388	60.8319	92.8557	93.3488	93.8121	61.4806	98.7531	87.4328	100.695	83.19	57.3056	51.1478	92.181	63.46	61.1792	94.2864	90.8474	90.0719	82.3178	57.0284	85.2332
P28331	P28331	NDUFS1	NADH-ubiquinone oxidoreductase 75 kDa subunit, mitochondrial	123.624	115.724	73.8102	78.9828	110.921	76.6985	50.6612	76.1619	110.916	112.129	113.129	114.634	114.948	99.9116	128.375	113.335	122.067	127.281	120.649	113.029	128.771	115.974	117.504	136.081	114.145	101.669	100.808	102.797	94.722	110.037	157.666	109.552
P28370	P28370	SMARCA1	Probable global transcription activator SNF2L1	NaN	NaN	37.0029	32.0082	NaN	34.2124	43.3234	47.3555	34.5116	86.1449	NaN	51.0382	62.1031	28.8065	28.0057	32.5369	56.2878	26.4877	22.2543	26.1645	31.7653	58.955	44.0427	20.106	62.0928	58.6917	35.8456	27.5066	30.1664	38.4485	NaN	NaN
P28482	P28482	MAPK1	Mitogen-activated protein kinase 1	168.683	138.67	169.756	167.027	162.899	184.732	149.769	144.374	135.759	127.464	151.159	117.174	121.701	150.751	131.556	120.144	128.438	132.795	136.459	120.644	135.925	125.85	114.171	130.832	125.829	120.32	136.014	133.164	131.235	139.909	109.125	120.188
P28702	P28702	RXRB	Retinoic acid receptor RXR-beta	NaN	NaN	9.82216	10.3237	NaN	14.557	16.7973	2.6737	21.5107	47.7874	17.2799	46.4301	48.7497	17.2365	16.7679	22.3469	35.4828	19.962	20.8585	30.2903	15.0462	42.2591	58.0241	14.2656	40.1682	39.4232	15.7018	16.8041	11.8629	12.4005	NaN	12.8834
P28715	P28715	ERCC5	DNA excision repair protein ERCC-5	19.797	51.7062	48.295	44.1649	34.5693	32.2308	51.8825	31.1929	62.9147	43.1676	40.4812	35.7217	43.8937	40.7347	34.3289	50.153	47.2794	53.4769	45.5128	41.0213	53.1667	41.793	33.6971	37.2073	39.4608	39.4332	42.4146	39.379	50.7806	37.211	43.056	36.6811
P28827	P28827	PTPRM	Receptor-type tyrosine-protein phosphatase mu	73.7485	NaN	60.1893	16.652	NaN	43.6443	63.0077	32.6251	28.3586	27.4715	59.1776	33.7963	19.4165	35.3004	42.1101	37.1695	15.6545	45.3453	58.7662	41.9339	27.1122	13.8603	NaN	26.6185	15.6565	19.8836	34.0836	50.1024	39.2805	48.1405	4.11497	49.5369
P28838	P28838	LAP3	Cytosol aminopeptidase	235.593	173.949	169.963	172.857	187.905	169.843	168.698	180.948	279.793	97.8106	258.33	101.048	95.6519	389.067	283.686	296.704	85.6782	269.341	250.88	258.834	276.074	92.9954	78.7337	297.573	91.9086	100.542	261.425	266.275	260.025	248.271	109.264	264.478
P28906	P28906	CD34	Hematopoietic progenitor cell antigen CD34	196.279	13.419	178.427	179.015	64.7701	84.7147	193.153	431.872	181.815	8.85836	236.999	NaN	5.0666	327.069	124.362	264.444	7.08499	283.232	240.385	300.554	104.806	4.83981	12.2586	192.199	8.4321	6.28241	270.567	218.079	167.595	98.1048	19.5046	204.679
P29083	P29083	GTF2E1	General transcription factor IIE subunit 1	54.8204	109.3	71.1453	69.8467	169.862	63.9077	91.3227	74.1529	75.3066	68.4738	74.6043	72.9466	67.2764	86.0775	66.5381	66.0615	67.5332	95.6935	74.223	70.3196	72.47	72.4884	84.2023	63.1224	66.4476	66.5577	79.987	80.396	60.9127	78.7341	59.5021	58.3476
P29084	P29084	GTF2E2	Transcription initiation factor IIE subunit beta	89.838	12.7441	27.6276	91.1014	85.4346	103.187	94.3871	65.9444	91.69	48.2532	57.3187	68.5084	90.0513	60.6379	57.6043	52.2237	43.4725	NaN	NaN	28.4492	26.9037	33.1031	18.1438	23.0435	56.219	62.353	57.9276	48.2177	51.954	56.9039	55.716	43.3555
P29144	P29144	TPP2	Tripeptidyl-peptidase 2	112.075	81.2876	99.5597	105.864	123.161	102.844	99.9686	106.53	118.261	118.809	122.118	110.593	112.843	109.053	115.686	119.958	116.409	119.65	124.263	120.194	89.3063	120.036	101.711	112.028	111.134	115.524	114.128	116.181	118.103	110.93	113.437	113.061
P29218	P29218	IMPA1	Inositol monophosphatase 1	146.234	123.066	136.725	141.675	126.982	154.506	128.748	136.566	155.712	129.43	145.019	136.765	112.785	150.175	145.086	143.573	120.666	144.698	137.568	135.715	171.315	117.63	120.619	151.024	109.497	124.27	137.1	136.606	142.523	149.277	136.853	128.267
P29279	P29279	CCN2	CCN family member 2	80.4552	71.3729	81.8104	31.0572	43.5148	62.5902	63.9313	54.9427	66.3166	300.068	73.3985	290.435	380.944	49.3352	66.0144	46.2191	281.213	54.0912	48.0641	69.0492	58.3355	284.344	366.159	37.7133	261.756	279.766	54.9489	65.6579	43.95	85.0843	344.691	55.444
P29317	P29317	EPHA2	Ephrin type-A receptor 2	76.6797	59.34	73.9464	74.1495	68.0669	62.3369	64.6973	61.8945	94.3818	102.783	87.1881	96.8067	111.677	87.3242	95.5353	94.0021	85.4093	85.3906	97.5468	87.8247	99.8011	84.2736	89.4966	96.5718	90.3133	98.4143	103.135	100.53	100.483	91.6035	77.8066	79.5021
P29323	P29323	EPHB2	Ephrin type-B receptor 2	45.5593	41.249	44.4971	39.1957	50.1677	42.5401	38.3786	45.3154	37.9966	44.019	38.4309	40.5821	36.764	36.8273	34.0573	30.3715	36.9862	34.2181	38.3036	32.2545	32.6749	38.9032	40.1687	34.6732	38.5156	35.5436	38.1019	35.9002	37.9317	38.9567	36.1397	37.907
P29353	P29353	SHC1	SHC-transforming protein 1	82.5418	72.8434	80.7707	84.6507	81.2743	68.4905	80.9688	85.8807	79.0353	93.559	85.8381	92.7189	96.0883	77.411	73.6694	81.7538	99.0313	100.781	90.5603	87.3052	78.4365	103.501	103.322	81.507	90.4528	90.3884	78.959	93.3043	85.8985	77.5365	79.3283	72.6319
P29372	P29372	MPG	DNA-3-methyladenine glycosylase	42.1794	32.1766	35.6374	30.7677	28.0146	29.0747	33.282	30.1478	37.5234	87.7157	29.1531	66.2716	76.2468	21.1771	26.9548	36.0807	67.5058	35.1193	34.9833	33.9534	17.7436	79.2781	62.6088	23.7235	67.3388	73.8551	21.9239	33.3779	43.8024	44.8896	42.2216	34.0449
P29401	P29401	TKT	Transketolase	342.631	313.63	310.437	314.293	356.045	278.81	275.679	301.252	327.341	239.522	271.654	252.666	269.502	444.442	285.208	267.782	242.253	233.755	258.149	277.491	270.479	232.027	291.024	298.615	228.787	229.854	286.327	285.763	269.522	275.03	244.217	255.038
P29466	P29466	CASP1	Caspase-1	82.6816	47.8874	62.1551	54.03	74.7483	56.8026	54.3256	66.9368	89.9847	28.5466	97.6186	33.2536	41.6915	101.246	89.3836	76.8812	23.0838	62.2936	61.0054	71.2267	62.2812	20.528	25.396	67.8605	26.3241	31.2935	106.221	100.264	107.654	119.785	34.0958	97.0896
P29474	P29474	NOS3	Nitric oxide synthase, endothelial	87.2247	87.9702	81.7231	98.1545	105.93	75.5539	82.1615	85.886	113.017	107.498	124.906	101.611	99.0446	111.158	109.501	104.566	100.651	129.583	136.228	130.596	94.8293	104.231	98.5069	101.385	104.377	105.533	130.064	117.181	117.172	103.23	95.9372	118.844
P29558	P29558	RBMS1	RNA-binding motif, single-stranded-interacting protein 1	335.618	564.943	1003.15	885.742	646.052	928.453	939.071	920.644	775.962	1095.87	756.168	1177.59	1037.33	875.54	835.906	829.205	1102.46	956.335	897.351	1002.14	645.885	1116.97	1180.77	810.065	944.768	997.41	791.853	876.368	776.762	784.168	618.372	811.622
P29590	P29590	PML	Protein PML	210.539	181.261	188.067	176.476	217.6	176.306	175.794	182.614	198.059	148.186	216.291	140.968	149.763	208.064	206.263	210.417	160.725	203.823	198.498	203.355	205.042	151.741	149.981	210.55	156.169	159.755	196.94	194.426	197.653	191.573	170.611	202.721
P29692	P29692	EEF1D	Elongation factor 1-delta	289.674	340.884	267.269	236.608	345.961	263.48	224.67	217.835	167.423	196.639	174.089	176.247	189.453	268.339	163.273	177.599	157.715	184.171	151.674	169.765	169.905	149.45	163.674	134.768	188.403	198.607	144.059	160.384	167.676	158.969	246.289	161.253
P29728	P29728	OAS2	2'-5'-oligoadenylate synthase 2	124.968	77.8788	90.8451	63.2599	87.6272	76.8281	82.8207	89.8776	68.3299	56.8499	116.925	46.0503	52.8078	61.6065	102.521	113.187	37.7418	88.5508	89.3768	95.8293	66.9727	48.171	45.1075	85.8405	45.836	57.8964	87.8512	100.494	73.6249	107.035	46.9282	89.2847
P29803	P29803	PDHA2	Pyruvate dehydrogenase E1 component subunit alpha, testis-specific form, mitochondrial	99.8555	103.999	118.641	115.568	103.049	107.765	74.4378	97.5563	222.926	150.829	206.284	211.688	186.89	198.943	200.362	203.526	183.454	194.887	185.027	222.771	239.445	222.184	164.374	233.655	150.817	189.822	221.951	181	183.793	206.96	123.758	175.781
P29966	P29966	MARCKS	Myristoylated alanine-rich C-kinase substrate	512.352	534.888	648.891	480.536	614.849	701.744	510.113	511.199	357.853	525.898	412.714	453.246	443.625	285.229	354.128	413.612	489.505	457.92	410.931	381.051	328.272	479.506	338.76	313.217	529.91	518.042	356.155	369.017	386.25	388.912	506.694	420.841
P29972	P29972	AQP1	Aquaporin-1	NaN	8.2213	3.83168	13.339	NaN	NaN	NaN	NaN	7.73819	8.96946	NaN	5.58606	1.67901	NaN	14.2808	28.7902	NaN	NaN	NaN	5.07139	NaN	4.54842	NaN	4.72916	6.74755	7.5611	NaN	5.30781	4.83612	2.78688	2.30746	3.48035
P29992	P29992	GNA11	Guanine nucleotide-binding protein subunit alpha-11	20.9601	24.3213	34.0042	32.315	14.103	26.1454	30.2478	24.8603	57.4799	50.7041	62.6876	58.4311	66.8249	65.5951	57.1281	55.0446	43.0844	93.127	48.0582	43.0736	58.7749	58.3627	52.0463	44.4182	50.5912	56.954	68.3286	60.9522	63.2811	67.1562	40.1442	51.4314
P30038	P30038	ALDH4A1	Delta-1-pyrroline-5-carboxylate dehydrogenase, mitochondrial	72.3893	52.5737	34.1655	46.6832	34.4754	35.9799	37.909	27.862	62.9196	64.3959	65.181	66.9125	68.3371	92.481	76.8213	69.9453	43.8703	59.5963	74.523	63.1909	78.8492	49.276	46.4492	44.1784	66.4418	73.4365	68.4745	57.4806	65.6053	57.426	58.9651	69.1813
P30040	P30040	ERP29	Endoplasmic reticulum resident protein 29	230.436	278.624	276.448	261.904	239.54	252.046	247.69	240.19	192.277	196.859	189.025	189.455	192.463	225.279	168.811	165.969	208.163	209.778	180.837	192.644	190.868	204.924	211.481	196.59	187.448	189.893	186.892	214.315	190.482	191.21	201.642	180.32
P30041	P30041	PRDX6	Peroxiredoxin-6	281.534	276.2	270.747	276.5	244.505	248.568	267.066	262.539	280.147	261.784	254.589	295.132	287.383	284.418	259.048	274.949	285.1	268.932	274.441	239.839	255.881	284.88	246.671	270.239	280.742	304.767	269.643	261.513	284.671	258.513	279.188	233.392
P30043	P30043	BLVRB	Flavin reductase (NADPH)	156.485	179.277	199.998	160.381	182.561	221.314	192.898	189.118	180.61	149.144	153.792	169.866	175.834	132.779	169.733	134.996	141.957	128.977	68.3873	118.694	156.982	115.04	121.212	134.018	153.58	152.349	147.125	138.728	158.201	153.748	155.293	160.086
P30044	P30044	PRDX5	Peroxiredoxin-5, mitochondrial	378.427	510.289	428.836	444.643	488.949	470.811	414.573	398.9	404.054	217.846	375.803	207.553	231.334	579.765	347.193	345.004	229.335	325.779	391.969	347.011	311.99	224.182	203.082	365.436	211.658	271.924	362.732	365.699	351.667	360.563	210.079	313.918
P30048	P30048	PRDX3	Thioredoxin-dependent peroxide reductase, mitochondrial	278.036	286.517	221.42	255.561	247.487	219.533	175.961	245.157	278.934	300.146	277.247	296.604	322.312	293.241	278.055	246.137	291.535	274.868	243.154	260.301	266.175	300.951	332.095	311.758	287.611	300.178	258.286	262.041	254.257	270.354	292.602	244.864
P30049	P30049	ATP5F1D	ATP synthase subunit delta, mitochondrial	318.995	274.729	241.755	228.033	351.991	201.753	172.256	175.625	267.634	184.758	242.504	181.03	218.522	317.771	242.734	199.642	140.263	196.855	160.196	202.084	234.06	91.2771	81.4649	176.843	178.423	168.172	219.928	193.44	196.178	197.565	226.258	207.02
P30050	P30050	RPL12	60S ribosomal protein L12	660.007	647.915	694.164	608.048	605.285	620.733	608.346	610.983	534.364	474.449	493.111	419.628	457.481	706.996	475.88	531.008	488.699	537.781	583.941	552.596	463.449	503.294	477.342	476.557	413.5	471.327	460.931	484.487	502.344	406.336	383.833	425.461
P30084	P30084	ECHS1	Enoyl-CoA hydratase, mitochondrial	157.239	161.166	145.365	160.084	151.345	148.912	126.653	120.62	169.646	152.62	162.395	146.201	176.978	192.955	157.507	138.149	154.814	130.222	126.008	145.542	158.187	150.771	126.823	157.544	143.288	144.082	147.143	149.572	131.131	170.154	184.302	135.476
P30085	P30085	CMPK1	UMP-CMP kinase	110.677	118.169	129.041	118.7	112.449	133.289	122.58	110.75	98.3919	111.511	83.7696	102.906	121.562	105.9	82.9888	75.0207	90.3798	91.6798	95.1871	72.2148	57.7365	79.95	93.2433	73.0316	111.74	122.173	103.402	95.0353	94.2488	90.5054	122.968	76.0841
P30086	P30086	PEBP1	Phosphatidylethanolamine-binding protein 1	155.407	168.765	172.146	167.202	154.383	164.413	161.126	153.475	159.912	145.865	135.964	146.972	154.993	185.815	157.564	189.342	151.526	147.378	115.005	134.113	172.386	132.581	128.948	159.809	146.707	155.781	121.112	129.521	129.605	122.001	124.122	124.136
P30101	P30101	PDIA3	Protein disulfide-isomerase A3	471.239	435.308	428.397	418.329	425.231	421.556	397.849	390.306	258.473	402.927	267.082	367.147	373.889	321.193	256.565	261.068	356.355	277.681	249.55	267.98	265.44	385.629	373.784	265.068	380.777	416.648	281.252	294.396	261.77	280.774	393.864	276.899
P30153	P30153	PPP2R1A	Serine/threonine-protein phosphatase 2A 65 kDa regulatory subunit A alpha isoform	224.88	214.123	191.733	188.849	214.386	191.85	194.699	209.162	215.405	236.352	212.362	231.487	250.067	209.373	218.236	216.095	253.994	225.83	230.204	228.398	217.06	261.094	234.593	220.122	241.309	239.466	225.175	225.112	216.68	214.988	246.216	202.789
P30154	P30154	PPP2R1B	Serine/threonine-protein phosphatase 2A 65 kDa regulatory subunit A beta isoform	83.8153	90.3805	88.5149	99.5097	81.5371	84.6097	106.281	93.0005	94.6356	105.427	106.771	108.64	117.257	99.6122	111.669	99.0464	105.794	110.357	102.708	98.4051	96.4386	118.792	139.294	93.9502	108.289	107.712	100.57	100.031	105.316	98.9105	95.4324	101.942
P30405	P30405	PPIF	Peptidyl-prolyl cis-trans isomerase F, mitochondrial	90.3837	144.559	113.765	101.28	134.649	122.393	98.405	75.0052	86.8195	181.871	85.5488	168.204	165.578	81.7317	106.744	94.7632	158.968	125.459	103.624	88.0606	83.0126	171.146	180.733	93.2253	164.4	180.021	89.4368	104.673	94.4269	115.554	144.712	94.3819
P30414	P30414	NKTR	NK-tumor recognition protein	32.2095	31.1792	28.4596	41.0781	48.1852	39.1674	44.1375	28.6472	42.681	39.7361	40.6078	38.0406	40.7469	27.9177	41.9575	34.5646	52.0014	43.8792	36.8307	37.7329	34.3377	43.0354	35.2545	40.9578	32.2724	30.2505	33.9476	31.441	35.0891	34.6104	28.4598	28.0188
P30419	P30419	NMT1	Glycylpeptide N-tetradecanoyltransferase 1	152.069	155.983	159.177	136.613	177.987	164.285	136.339	140.135	133.15	178.328	160.641	171.631	181.454	122.122	140.014	145.784	168.401	145.353	144.981	132.895	141.452	157.665	168.825	105.149	162.842	166.188	133.31	146.803	146.549	151.465	160.227	147.809
P30519	P30519	HMOX2	Heme oxygenase 2	101.802	92.0563	84.5676	84.1228	99.0388	83.949	82.0345	82.2861	87.5708	117.523	106.376	119.487	121.532	100.491	90.1236	93.6584	122.507	88.0719	100.485	101.685	82.7045	117.567	109.047	88.2079	104.465	112.17	101.177	94.5082	87.7305	102.006	128.875	99.173
P30520	P30520	ADSS2	Adenylosuccinate synthetase isozyme 2	197.063	200.03	208.525	225.719	188.726	219.469	196.148	216.491	241.912	211.013	248.462	225.945	243.103	272.129	231.933	244.959	236.839	260.377	268.409	234.706	296.063	236.098	216.66	238.576	216.645	215.338	241.815	256.176	265.121	255.531	218.667	230.854
P30530	P30530	AXL	Tyrosine-protein kinase receptor UFO	38.2602	28.2428	24.1745	15.1213	42.4799	15.4226	14.9244	16.0426	14.9596	38.6873	17.3359	38.9822	27.8166	12.0824	11.0281	15.3758	41.9077	24.6968	23.6591	11.1096	13.4371	36.2156	35.9044	17.3619	19.372	19.5477	8.61085	10.3193	9.9956	9.93207	5.72517	11.4084
P30533	P30533	LRPAP1	Alpha-2-macroglobulin receptor-associated protein	110.284	113.572	109.618	109.892	124.605	109.565	124.066	96.9039	56.2534	71.4312	54.958	70.7289	73.6775	42.2826	52.705	55.8167	72.8808	65.371	53.5567	52.3242	61.2608	75.3058	74.7491	51.5916	65.4363	64.5615	60.9759	66.09	54.5219	62.7973	60.1608	64.6747
P30536	P30536	TSPO	Translocator protein	231.569	218.481	335.175	235.508	186.683	192.892	123.424	177.995	169.073	178.289	133.967	210.498	194.45	82.4759	121.229	150.752	179.088	129.956	126.471	133.345	137.847	140.423	174.077	87.919	205.406	221.498	115.204	123.645	59.7103	55.0557	109.306	89.401
P30566	P30566	ADSL	Adenylosuccinate lyase	51.9442	48.2101	62.2084	67.0745	61.1793	61.8301	66.3132	65.0176	82.3409	64.5259	66.8669	66.3591	81.3125	77.189	61.8874	59.536	56.0003	56.1553	55.5067	58.7796	47.6671	62.5875	41.4922	45.6088	62.7481	73.2304	69.8652	68.5725	66.006	74.3307	58.7668	65.8543
P30613	P30613	PKLR	Pyruvate kinase PKLR	216.93	93.3464	181.58	173.408	127.624	131.741	167.784	152.105	166.053	171.66	174.09	186.118	192.4	109.328	161.494	153.686	146.922	120.577	120.451	137.449	56.7741	102.319	78.1604	86.8085	213.343	212.519	148.644	132.162	169.487	142.251	91.565	161.675
P30622	P30622	CLIP1	CAP-Gly domain-containing linker protein 1	69.5999	81.5174	79.8572	77.9487	81.108	79.8492	79.0622	72.8448	61.9482	59.165	63.8245	60.0891	62.638	65.4683	55.0414	55.1031	67.3469	60.0734	62.5645	62.1557	58.3218	61.6142	60.5162	60.7676	61.6032	60.6381	56.8535	59.5744	55.2573	55.5843	59.3403	55.6155
P30626	P30626	SRI	Sorcin	172.281	151.627	142.79	157.753	207.929	142.655	196.015	170.787	155.278	129.759	158.724	128.512	163.538	244.137	167.694	167.498	124.688	156.51	159.302	173.607	142.448	113.404	121.141	155.983	122.354	157.239	159.847	164.727	162.657	144.511	182.097	149.256
P30711	P30711	GSTT1	Glutathione S-transferase theta-1	48.4861	45.1185	55.494	47.0799	50.0643	53.1722	60.7687	61.091	80.4879	65.6968	70.7472	66.1347	68.0402	77.5178	71.3964	70.501	77.9073	83.2177	82.5223	76.5324	75.2667	63.1432	67.021	82.267	70.1891	72.6778	73.2215	79.8416	73.5357	81.8876	56.9131	69.8972
P30740	P30740	SERPINB1	Leukocyte elastase inhibitor	121.27	126.283	121.861	117.421	123.803	99.6752	99.1101	103.776	139.494	96.8792	125.071	75.3598	86.7202	139.715	140.506	137.456	83.6788	124.732	131.094	118.533	109.861	57.0837	68.7462	115.434	98.9389	106.116	115.497	113.164	119.091	144.761	80.5491	119.947
P30837	P30837	ALDH1B1	Aldehyde dehydrogenase X, mitochondrial	98.2519	99.0621	88.5098	90.5932	98.4523	83.1754	68.6942	86.6972	122.773	159.768	143.621	156.207	138.126	168.755	119.871	123.844	136.864	145.465	135.447	130.148	123.165	132.715	152.321	134.603	159.361	136.55	139.817	139.153	129.42	137.069	103.621	125.011
P30876	P30876	POLR2B	DNA-directed RNA polymerase II subunit RPB2	81.987	94.7502	70.6644	75.2342	88.1452	79.0672	81.1993	81.2619	90.4835	80.4006	86.8142	80.6162	87.7928	72.1382	89.2032	90.3914	87.7518	88.316	88.7854	86.9822	99.7952	89.2967	90.2033	88.6311	83.67	86.2001	85.3183	87.2764	90.7276	82.4739	82.4535	93.1414
P31040	P31040	SDHA	Succinate dehydrogenase [ubiquinone] flavoprotein subunit, mitochondrial	68.6053	102.281	77.1248	75.8931	80.5731	63.2804	53.4641	71.0708	113.167	210.804	99.9647	186.932	219.575	147.966	86.5462	95.1364	190.624	105.217	99.9695	104.521	83.3797	195.767	226.179	100.173	205.79	205.297	109.187	106.039	95.2036	102.857	117.899	83.9878
P31150	P31150	GDI1	Rab GDP dissociation inhibitor alpha	96.2308	74.8637	78.3988	63.959	90.0612	79.0903	76.7797	72.3707	59.519	74.0271	70.101	79.9932	68.3963	56.5307	64.8042	68.1096	80.7842	75.2632	65.9201	66.4242	55.5052	80.859	77.0346	50.1213	79.7259	76.766	62.8803	61.9122	60.8656	63.6012	81.3069	63.5359
P31153	P31153	MAT2A	S-adenosylmethionine synthase isoform type-2	139.72	172.663	213.96	217.504	178.716	202.898	186.548	186.154	194.399	163.787	183.086	165.259	177.046	314.717	161.677	172.588	167.714	156.436	174.759	179.765	173.727	168.961	152.091	159.738	145.266	167.972	166.367	165.509	161.754	181.664	154.686	154.923
P31323	P31323	PRKAR2B	cAMP-dependent protein kinase type II-beta regulatory subunit	77.4347	75.2993	71.6777	76.5657	93.7569	73.1507	76.9721	66.7479	86.3309	97.8528	128.752	97.2963	84.371	126.902	109.461	131.79	105.016	144.6	133.343	126.745	126.811	98.5815	93.0764	135.527	97.001	90.999	125.264	113.175	116.629	111.856	78.3379	110.071
P31483	P31483	TIA1	Nucleolysin TIA-1 isoform p40	93.9497	91.6477	95.6177	92.3192	77.6036	104.324	90.6388	90.6911	69.8873	61.4211	70.5527	68.8216	78.4116	84.7805	78.5059	73.7267	63.1443	65.6453	65.648	73.1319	77.068	55.3668	52.2465	76.9354	62.1194	73.1364	83.8811	73.8168	69.2972	77.658	70.9913	64.4894
P31689	P31689	DNAJA1	DnaJ homolog subfamily A member 1	116.917	113.399	151.421	142.033	138.466	155.957	146.108	152.481	113.169	118.881	109.961	126.435	134.383	109.271	105.571	110.56	133.228	96.8767	99.5248	99.0333	104.85	126.414	113.977	96.378	119.434	118.431	114.52	111.435	112.846	123.824	113.388	119.591
P31749	P31749	AKT1	RAC-alpha serine/threonine-protein kinase	63.6825	77.4641	76.6051	74.418	52.1064	73.0516	80.2901	76.2651	73.858	76.6005	79.12	82.2487	77.8738	72.7018	71.2144	70.4442	83.9944	78.9743	77.5902	78.8736	76.213	80.6398	84.1876	68.5907	72.575	77.3251	71.7404	82.9876	71.5123	66.8801	57.1587	63.2691
P31930	P31930	UQCRC1	Cytochrome b-c1 complex subunit 1, mitochondrial	169.749	163.798	158.679	144.686	153.164	138.868	125.356	129.717	131.574	185.249	131.357	167.421	174.397	120.213	136.713	129.229	165.76	136.061	125.885	136.319	121.091	154.132	162.79	129.787	162.44	171.896	123.37	121.948	116.349	131.694	201.607	130.491
P31937	P31937	HIBADH	3-hydroxyisobutyrate dehydrogenase, mitochondrial	74.9439	94.4398	93.1132	90.8826	94.0766	99.2802	83.1287	81.2083	96.9482	105.797	88.448	100.946	112.806	100.919	84.8217	80.4644	89.4327	94.5183	92.0263	96.4776	75.8349	87.6437	84.6117	94.9814	98.1788	101.636	92.5062	88.6058	86.0777	93.7494	94.7664	77.7969
P31939	P31939	ATIC	Bifunctional purine biosynthesis protein ATIC	181.248	168.245	166.821	180.127	173.151	173.408	165.49	176.064	157.915	144.111	146.062	140.309	144.165	181.534	145.671	139.142	133.562	141.459	157.491	147.296	162.948	134.427	133.422	121.62	141.696	148.81	139.299	142.779	142.788	150.409	138.579	137.721
P31942	P31942	HNRNPH3	Heterogeneous nuclear ribonucleoprotein H3	238.988	254.878	236.879	257.985	244.831	240.873	231.699	224.302	232.745	182.646	208.443	180.977	184.045	264.412	200.964	201.001	206.626	206.085	206.631	208.582	208.847	191.408	190.59	200.414	180.816	186.192	199.938	195.094	202.215	187.614	116.761	166.757
P31943	P31943	HNRNPH1	Heterogeneous nuclear ribonucleoprotein H	296.602	297.285	260.842	261.738	302.56	257.733	254.165	250.464	232.399	276.243	226.201	261.666	281.267	260.19	232.234	230.066	257.359	189.929	233.479	219.88	237.756	244.848	286.271	250.664	238.321	241.184	215.181	215.02	223.02	217.047	325.799	214.771
P31946	P31946	YWHAB	14-3-3 protein beta/alpha	227.973	226.189	226.072	220.531	220.211	204.435	182.611	208.57	202.426	163.306	188.503	181.313	203.669	213.302	174.297	172.813	167.896	206.386	209.151	185.931	186.055	148.193	167.062	198.983	166.225	170.735	207.227	184.802	187.075	177.725	189.454	161.13
P31948	P31948	STIP1	Stress-induced-phosphoprotein 1	227.441	210.896	221.487	218.264	228.773	230.965	226.89	220.888	241.442	188.11	230.29	208.723	222.111	237.236	230.203	234.618	222.251	233.016	236.286	220.763	262.418	214.842	220.731	238.329	187.888	191.827	237.316	228.781	225.142	226.89	236.696	218.651
P31949	P31949	S100A11	Protein S100-A11	387.156	408.248	349.585	328.068	354.125	334.051	369.213	326.076	185.096	176.411	167.005	169.563	223.188	309.023	147.589	150.026	148.088	230.85	153.94	155.899	135.734	132.716	131.955	114.917	160.276	214.394	200.106	185.628	173.926	170.867	194.471	147.824
P32119	P32119	PRDX2	Peroxiredoxin-2	177.497	182.606	177.334	183.195	156.866	168.496	178.946	196.487	229.432	191.752	193.936	200.013	198.258	251.865	210.414	208.785	199.423	251.049	246.641	222.089	234.857	208.275	183.472	239.836	197.432	220.515	223.992	201.478	212.073	199.686	213.326	190.164
P32321	P32321	DCTD	Deoxycytidylate deaminase	207.047	198.558	174.695	158.443	196.052	174.827	154.023	175.19	184.255	184.125	152.582	185.217	159.637	199.275	160.856	180.727	158.584	143.007	152.512	177.004	168.264	144.108	144.355	149.637	126.669	133.977	146.891	138.18	163.313	159.193	114.491	149.624
P32322	P32322	PYCR1	Pyrroline-5-carboxylate reductase 1, mitochondrial	36.1946	45.2089	54.329	54.1597	43.5937	54.2776	53.0345	55.8073	57.5662	145.286	56.9843	131.122	136.591	45.8355	61.0068	54.1392	124.928	53.3989	66.3912	50.3421	56.4449	131.719	124.736	58.4921	140.525	134.11	55.9109	57.2614	59.6106	58.2011	102.61	65.5334
P32455	P32455	GBP1	Guanylate-binding protein 1	161.468	149.84	151.67	135.572	153.791	145.958	138.362	134.011	124.288	110.901	132.803	98.954	100.145	91.5337	132.149	126.233	92.892	105.79	117.826	116.077	130.321	95.7168	92.0964	112.108	105.12	100.899	122.746	130.116	129.63	151.013	98.1759	133.006
P32456	P32456	GBP2	Guanylate-binding protein 2	102.806	95.9903	95.0288	94.4866	94.9569	107.428	96.9697	93.5815	93.5273	60.5566	101.895	61.3909	60.9833	64.8876	97.5359	92.3062	62.2233	110.534	101.56	93.5639	103.312	59.4254	57.7464	89.5582	58.0124	52.2732	95.9126	93.7328	91.6363	102.835	60.0178	104.361
P32780	P32780	GTF2H1	General transcription factor IIH subunit 1	69.3025	17.7125	37.5757	32.5018	58.5255	42.3639	33.2196	21.0773	9.99387	40.4203	25.7083	36.7452	30.9379	17.0377	43.5289	30.9956	27.6021	20.6088	20.4655	21.6173	24.8592	24.25	28.4119	18.4437	15.818	16.1213	8.65056	7.41442	10.6619	25.5987	27.678	15.4575
[truncated: 3,760 more rows]

## Sheet: Table S2
Differentially expressed proteins between PCR+_Vs_Neg comparison
UniProtIds	Genes	ProteinDescriptions	#NAME?	P values	Difference
[truncated: 181 more rows]

## Sheet: Table S3
Differentially expressed proteins between IgG+_Vs_Neg comparison
[truncated: 153 more rows]

[truncated: 6 more sheets: Table S4, Table S5, Table S6, Table S7, Table S8, Table S9]
